# Supplementary material for: Rumen microbial community composition varies with diet and host, but a core microbiome is found across a wide geographical range
Source: Sci Rep. 2015 Oct 9;5:14567. doi: 10.1038/srep14567 (PMC4598811; doi:10.1038/srep14567)
Supplement: Supplementary Dataset 1 [file srep14567-s2.xls]

## Sheet: Notes_Definitions
Factor	Used in	Note
GRCid		A unique ID was assigned to each sample. This ID was also used to deposit sample data in the NCBI Sequence Read Archive.
Common name (animal)
Scientific name (animal)		Minimum information about a marker gene sequence (MIMARKS) specification
Family / sub-family (animal)	Fig. S5
Family (animal)
Simple classification (animal)	Fig. 3D, 3E
Breed (animal)		For cross-breeds, the breeds are listed in alphabetical order, not by dominance of parentage.
Gender (animal)
Age classification (animal)		This was used to identify "very" old and very young animals.
Condition (animal)		This was used to identify animals that may be in poor health.
Modification (animal)		This was used to identify animals that had been fistulated.
Treatment (animal)		This was used to identify animals that had received antimicrobial treatments following e. g. surgery or infection.
Forage proportion (diet)		See Table S5.
Concentrate proportion (diet)		See Table S5.
Forage concentrate category (diet)	Fig. S4	See Table S5.
Forage type detail (diet)		See Table S5. Forage types are listed in alphabetical order, not by dominance.
Forage type category (diet)	Fig. S6	See Table S5 Details recorded for diets with >30% forage. Forage types are listed in alphabetical order, not by dominance.
Forage plant detail (diet)		See Table S5. Forage types are listed in alphabetical order, not by dominance.
Forage plant category (diet)	Fig. S9	See Table S5. Details recorded for diets with >30% forage. Forage types are listed in alphabetical order, not by dominance.
Starch-rich (diet)		Diets likely to contain >5% starch. See Supplemental Text.
Pectin-rich (diet)		Diets likely to contain >5% pectin. See Supplemental Text.
Weeks on diet (diet)		This was used to identify animals that had changed diet recently (within 2 weeks) prior to sampling.
Feeding frequency per day (diet)		Metadata were collected, but not used for analysis.
Hours since last feeding (diet)		Metadata were collected, but not used for analysis.
Animal × diet category	Figs. 3A, 3B, 3C, S3
Country (location)		Minimum information about a marker gene sequence (MIMARKS) specification.
Region (location)	Fig. 1	Minimum information about a marker gene sequence (MIMARKS) specification.
Latitude (location)		Minimum information about a marker gene sequence (MIMARKS) specification.
Longitude (location)		Minimum information about a marker gene sequence (MIMARKS) specification.
Elevation (location)		Minimum information about a marker gene sequence (MIMARKS) specification.
Köppen-Geiger climate classification (location)		Metadata were collected, but not used for analysis.
Season (location)		Metadata were collected, but not used for analysis.
System (location)		Metadata were collected, but not used for analysis.
Contact with other animals (location)		Metadata were collected, but not used for analysis.
Sampling date (sample)		Minimum information about a marker gene sequence (MIMARKS) specification.
Sampling method (sample)		This was used to identify how rumen fluid was collected (e. g., via fistula, at slaughter, etc.).
Sample composition (sample)		This was used to identify the composition of the sample primarily collected (e. g., liquid and / or solid rumen contents).
Minutes to freezing (sample)		This was used to identify samples that could not be frozen immediately following collection.
Sample format (sample)		This was used to identify samples that were not freeze-dried prior to DNA extraction.
DNA extraction method (processing)		This was used to identify samples where different DNA extraction methods were used (i. e., not PCQI).
DNA concentration in ng per μl (processing)		This was used to identify samples where either little DNA was present or able to be extracted, and to normalize the amount of DNA in PCR reactions.
Bacterial PCR product obtained (processing)		This indicates whether or not bacterial marker gene segments could be amplified.
Archaeal PCR product obtained (processing)		This indicates whether or not archaeal marker gene segments could be amplified.
Protozoal PCR product obtained (processing)		This indicates whether or not protozoal marker gene segments could be amplified.
Bacterial reads (processing)		Bacterial communities of samples for which <500 sequence reads were obtained were excluded form further analyses.
Archaeal reads (processing)		Archaeal communities of samples for which <100 sequence reads were obtained were excluded form further analyses.
Protozoal reads (processing)		Protozoal communities of samples for which <100 sequence reads were obtained were excluded form further analyses.

## Sheet: Metadata
GRCid	Common name (animal)	Scientific name (animal)	Family / sub-family (animal)	Family (animal)	Simple classification (animal)	Breed (animal)	Gender (animal)	Age classification (animal)	Condition (animal)	Modification (animal)	Treatment (animal)	Forage proportion (diet)	Concentrate proportion (diet)	Forage concentrate category (diet)	Forage type detail (diet)	Forage type category (diet)	Forage plant detail (diet)	Forage plant category (diet)	Starch-rich (diet)	Pectin-rich (diet)	Weeks on diet (diet)	Feeding frequency per day (diet)	Hours since last feeding (diet)	Animal × diet category	Country (location)	Region (location)	Latitude (location)	Longitude (location)	Elevation (location)	Köppen-Geiger climate classification (location)	Season (location)	System (location)	Contact with other animals (location)	Sampling date (sample)	Sampling method (sample)	Sample composition (sample)	Minutes to freezing (sample)	Sample format (sample)	DNA extraction method (processing)	DNA concentration in ng per μl (processing)	Bacterial PCR product obtained (processing)	Archaeal PCR product obtained (processing)	Protozoal PCR product obtained (processing)	Bacterial reads (processing)	Archaeal reads (processing)	Protozoal reads (processing)
GRC0001	European type ("taurine") cattle	Bos taurus	Bovinae	Bovidae	Cattle	British x Continental	castrated male	mature	good	no	no	70	30	F	silage, straw	PWC PPC	legume (clover)	legume	y	y	12	ad libitum	4.5	F_Bovinae	CAN	N America	52.45	-113.75	858	Dfb	autumn	research	yes	2011-11-14	post mortem	liquid and solids	5	freeze-dried	PCQI	218.2	y	y	y	4821	1172	1376
GRC0002	European type ("taurine") cattle	Bos taurus	Bovinae	Bovidae	Cattle	British x Continental	castrated male	mature	good	no	no	70	30	F	silage, straw	PWC PPC	legume (clover)	legume	y	y	12	ad libitum	4.5	F_Bovinae	CAN	N America	52.45	-113.75	858	Dfb	autumn	research	yes	2011-11-14	post mortem	liquid and solids	5	freeze-dried	PCQI	202.6	y	y	y	3030	820	1037
GRC0003	European type ("taurine") cattle	Bos taurus	Bovinae	Bovidae	Cattle	British x Continental	castrated male	mature	good	no	no	70	30	F	silage, straw	PWC PPC	legume (clover)	legume	y	y	12	ad libitum	4.5	F_Bovinae	CAN	N America	52.45	-113.75	858	Dfb	autumn	research	yes	2011-11-28	post mortem	liquid and solids	5	freeze-dried	PCQI	183.4	y	y	y	4019	1070	1253
GRC0004	European type ("taurine") cattle	Bos taurus	Bovinae	Bovidae	Cattle	British x Continental	castrated male	mature	good	no	no	70	30	F	silage, straw	PWC PPC	legume (clover)	legume	y	y	12	ad libitum	4.5	F_Bovinae	CAN	N America	52.45	-113.75	858	Dfb	autumn	research	yes	2011-12-12	post mortem	liquid and solids	5	freeze-dried	PCQI	221.1	y	y	y	5266	1066	1450
GRC0005	European type ("taurine") cattle	Bos taurus	Bovinae	Bovidae	Cattle	British x Continental	castrated male	mature	good	no	no	70	30	F	hay, straw	PWC PPC	grass	grass	y	n	12	ad libitum	4.5	F_Bovinae	CAN	N America	52.45	-113.75	858	Dfb	autumn	research	yes	2011-11-08	post mortem	liquid and solids	5	freeze-dried	PCQI	212.6	y	y	y	6545	1915	745
GRC0006	European type ("taurine") cattle	Bos taurus	Bovinae	Bovidae	Cattle	British x Continental	castrated male	mature	good	no	no	70	30	F	hay, straw	PWC PPC	grass	grass	y	n	12	ad libitum	4.5	F_Bovinae	CAN	N America	52.45	-113.75	858	Dfb	autumn	research	yes	2011-11-14	post mortem	liquid and solids	5	freeze-dried	PCQI	202.5	y	y	y	5191	775	905
GRC0007	European type ("taurine") cattle	Bos taurus	Bovinae	Bovidae	Cattle	British x Continental	castrated male	mature	good	no	no	70	30	F	hay, straw	PWC PPC	grass	grass	y	n	12	ad libitum	4.5	F_Bovinae	CAN	N America	52.45	-113.75	858	Dfb	autumn	research	yes	2011-12-12	post mortem	liquid and solids	5	freeze-dried	PCQI	259.6	y	y	y	6271	597	1065
GRC0008	European type ("taurine") cattle	Bos taurus	Bovinae	Bovidae	Cattle	British x Continental	castrated male	mature	good	no	no	70	30	F	hay, straw	PWC PPC	grass	grass	y	n	12	ad libitum	4.5	F_Bovinae	CAN	N America	52.45	-113.75	858	Dfb	autumn	research	yes	2011-12-12	post mortem	liquid and solids	5	freeze-dried	PCQI	249.8	y	y	y	6331	661	1263
GRC0009	European type ("taurine") cattle	Bos taurus	Bovinae	Bovidae	Cattle	British x Continental	castrated male	mature	good	no	no	70	30	F	silage, straw	PWC PPC	legume (clover)	legume	y	y	12	ad libitum	4.5	F_Bovinae	CAN	N America	52.45	-113.75	858	Dfb	autumn	research	yes	2011-11-28	post mortem	liquid and solids	5	freeze-dried	PCQI	225.6	y	y	y	4354	1016	1444
GRC0010	European type ("taurine") cattle	Bos taurus	Bovinae	Bovidae	Cattle	British x Continental	castrated male	mature	good	no	no	70	30	F	silage, straw	PWC PPC	legume (clover)	legume	y	y	12	ad libitum	4.5	F_Bovinae	CAN	N America	52.45	-113.75	858	Dfb	autumn	research	yes	2011-11-28	post mortem	liquid and solids	5	freeze-dried	PCQI	232.6	y	y	y	5551	835	1208
GRC0011	European type ("taurine") cattle	Bos taurus	Bovinae	Bovidae	Cattle	British x Continental	castrated male	mature	good	no	no	70	30	F	silage, straw	PWC PPC	legume (clover)	legume	y	y	12	ad libitum	4.5	F_Bovinae	CAN	N America	52.45	-113.75	858	Dfb	autumn	research	yes	2011-12-12	post mortem	liquid and solids	5	freeze-dried	PCQI	286.7	y	y	y	5611	953	1793
GRC0012	European type ("taurine") cattle	Bos taurus	Bovinae	Bovidae	Cattle	British x Continental	castrated male	mature	good	no	no	70	30	F	silage, straw	PWC PPC	legume (clover)	legume	y	y	12	ad libitum	4.5	F_Bovinae	CAN	N America	52.45	-113.75	858	Dfb	autumn	research	yes	2011-12-12	post mortem	liquid and solids	5	freeze-dried	PCQI	273.3	y	y	y	4136	874	1642
GRC0013	European type ("taurine") cattle	Bos taurus	Bovinae	Bovidae	Cattle	British x Continental	castrated male	mature	good	no	no	70	30	F	hay, straw	PWC PPC	grass	grass	y	n	12	ad libitum	4.5	F_Bovinae	CAN	N America	52.45	-113.75	858	Dfb	autumn	research	yes	2011-11-14	post mortem	liquid and solids	5	freeze-dried	PCQI	202.6	y	y	y	6980	721	1237
GRC0014	European type ("taurine") cattle	Bos taurus	Bovinae	Bovidae	Cattle	British x Continental	castrated male	mature	good	no	no	70	30	F	hay, straw	PWC PPC	grass	grass	y	n	12	ad libitum	4.5	F_Bovinae	CAN	N America	52.45	-113.75	858	Dfb	autumn	research	yes	2011-11-28	post mortem	liquid and solids	5	freeze-dried	PCQI	211.7	y	y	y	5891	1023	1453
GRC0015	European type ("taurine") cattle	Bos taurus	Bovinae	Bovidae	Cattle	British x Continental	castrated male	mature	good	no	no	70	30	F	hay, straw	PWC PPC	grass	grass	y	n	12	ad libitum	4.5	F_Bovinae	CAN	N America	52.45	-113.75	858	Dfb	autumn	research	yes	2011-11-28	post mortem	liquid and solids	5	freeze-dried	PCQI	197.4	y	y	y	7146	860	1247
GRC0016	European type ("taurine") cattle	Bos taurus	Bovinae	Bovidae	Cattle	British x Continental	castrated male	mature	good	no	no	70	30	F	hay, straw	PWC PPC	grass	grass	y	n	12	ad libitum	4.5	F_Bovinae	CAN	N America	52.45	-113.75	858	Dfb	autumn	research	yes	2011-12-12	post mortem	liquid and solids	5	freeze-dried	PCQI	153.3	y	y	y	12302	918	1529
GRC0017	Sheep	Ovis aries	Caprinae	Bovidae	Sheep	Canadian Arcott	female	young	good	no	no	30	70	C	NA	NA	legume (alfalfa)	NA	y	y	17	ad libitum	24	C_Caprinae	CAN	N America	49.63	-112.8	929	BSk	spring	research	yes, separated	2012-03-27	post mortem	liquid and solids	360	freeze-dried	PCQI	253.6	y	y	y	5939	1299	1533
GRC0021	Sheep	Ovis aries	Caprinae	Bovidae	Sheep	Canadian Arcott	male	young	good	no	no	30	70	C	NA	NA	legume (alfalfa)	NA	y	y	17	ad libitum	24	C_Caprinae	CAN	N America	49.63	-112.8	929	BSk	spring	research	yes, separated	2012-03-27	post mortem	liquid and solids	360	freeze-dried	PCQI	236.2	y	y	y	10676	1535	1494
GRC0026	Sheep	Ovis aries	Caprinae	Bovidae	Sheep	Canadian Arcott	male	young	good	no	no	30	70	C	NA	NA	legume (alfalfa)	NA	y	y	17	ad libitum	24	C_Caprinae	CAN	N America	49.63	-112.8	929	BSk	spring	research	yes, separated	2012-03-27	post mortem	liquid and solids	360	freeze-dried	PCQI	282.3	y	y	y	5901	1232	1733
GRC0033	Sheep	Ovis aries	Caprinae	Bovidae	Sheep	Canadian Arcott	female	young	good	no	no	30	70	C	NA	NA	legume (alfalfa)	NA	y	y	17	ad libitum	24	C_Caprinae	CAN	N America	49.63	-112.8	929	BSk	spring	research	yes, separated	2012-03-27	post mortem	liquid and solids	360	freeze-dried	PCQI	121.7	y	y	y	10482	1453	1899
GRC0037	European type ("taurine") cattle	Bos taurus	Bovinae	Bovidae	Cattle	Holstein	female	mature	good	fistulated	no	40	60	CF	silage	PWC	grass	grass	y	n	52	ad libitum	ad libitum	CF_Bovinae	NIR	Europe	54.43	-6.03	120	Cfb	spring	research	yes	2012-04-04	fistula	liquid and solids	60	freeze-dried	PCQI	386.3	y	y	y	4763	1047	1289
GRC0038	European type ("taurine") cattle	Bos taurus	Bovinae	Bovidae	Cattle	Holstein	female	mature	good	fistulated	no	40	60	CF	silage	PWC	grass	grass	y	n	52	ad libitum	ad libitum	CF_Bovinae	NIR	Europe	54.43	-6.03	120	Cfb	spring	research	yes	2012-04-04	fistula	liquid and solids	60	freeze-dried	PCQI	384	y	y	y	4754	1035	1064
GRC0039	European type ("taurine") cattle	Bos taurus	Bovinae	Bovidae	Cattle	Holstein	female	mature	good	fistulated	no	40	60	CF	silage	PWC	grass	grass	y	n	52	ad libitum	ad libitum	CF_Bovinae	NIR	Europe	54.43	-6.03	120	Cfb	spring	research	yes	2012-04-04	fistula	liquid and solids	60	freeze-dried	PCQI	214.4	y	y	y	6300	1065	2415
GRC0040	European type ("taurine") cattle	Bos taurus	Bovinae	Bovidae	Cattle	Holstein	female	mature	good	fistulated	no	40	60	CF	silage	PWC	grass	grass	y	n	52	ad libitum	ad libitum	CF_Bovinae	NIR	Europe	54.43	-6.03	120	Cfb	spring	research	yes	2012-04-04	fistula	liquid and solids	60	freeze-dried	PCQI	313.2	y	y	y	2602	1313	1216
GRC0043	European type ("taurine") cattle	Bos taurus	Bovinae	Bovidae	Cattle	Holstein	female	old	good	fistulated	no	100	0	F	fresh	fresh	grass	grass	n	n	52	ad libitum	ad libitum	F_Bovinae	NIR	Europe	54.43	-6.03	120	Cfb	spring	research	yes	2012-04-04	fistula	liquid and solids	60	freeze-dried	PCQI	246.2	y	y	n	833	495	0
GRC0045	Sheep	Ovis aries	Caprinae	Bovidae	Sheep	Corriedale	castrated male	mature	good	fistulated	fistula, antibiotics	50	50	CF	hay	PWC	legume (alfalfa)	legume	y	y	4	mixed (ad lib and rations)	ad libitum	CF_Caprinae	URY	S America	-34.64	-56.61	36	As	spring	research	yes, separated	2011-10-01	fistula	liquid and solids	20	freeze-dried	PCQI	138.9	y	y	n	9374	1069	2
GRC0046	Sheep	Ovis aries	Caprinae	Bovidae	Sheep	Corriedale	castrated male	mature	good	fistulated	fistula, antibiotics	50	50	CF	hay	PWC	legume (alfalfa)	legume	y	y	4	mixed (ad lib and rations)	ad libitum	CF_Caprinae	URY	S America	-34.64	-56.61	36	As	spring	research	yes, separated	2011-10-01	fistula	liquid and solids	20	freeze-dried	PCQI	63.1	y	y	y	8037	1031	1121
GRC0047	Sheep	Ovis aries	Caprinae	Bovidae	Sheep	Corriedale	castrated male	mature	good	fistulated	fistula, antibiotics	50	50	CF	hay	PWC	legume (alfalfa)	legume	y	y	4	mixed (ad lib and rations)	ad libitum	CF_Caprinae	URY	S America	-34.64	-56.61	36	As	spring	research	yes, separated	2011-10-01	fistula	liquid and solids	20	freeze-dried	PCQI	93.1	y	y	n	7916	894	31
GRC0048	Sheep	Ovis aries	Caprinae	Bovidae	Sheep	Corriedale	castrated male	mature	good	fistulated	fistula, antibiotics	50	50	CF	hay	PWC	legume (alfalfa)	legume	y	y	4	mixed (ad lib and rations)	ad libitum	CF_Caprinae	URY	S America	-34.64	-56.61	36	As	spring	research	yes, separated	2011-10-01	fistula	liquid and solids	20	freeze-dried	PCQI	47.4	y	y	y	6010	999	657
GRC0049	Sheep	Ovis aries	Caprinae	Bovidae	Sheep	Corriedale	castrated male	mature	good	fistulated	fistula, antibiotics	50	50	CF	hay	PWC	legume (alfalfa)	legume	y	y	4	mixed (ad lib and rations)	ad libitum	CF_Caprinae	URY	S America	-34.64	-56.61	36	As	spring	research	yes, separated	2011-10-01	fistula	liquid and solids	20	freeze-dried	PCQI	87.7	y	y	y	7955	1384	1708
GRC0050	European type ("taurine") cattle	Bos taurus	Bovinae	Bovidae	Cattle	Crossbreed	castrated male	young	good	no	Rumensin	0	100	C	NA	NA	NA	NA	y	y	13	ad libitum	24	C_Bovinae	CAN	N America	53	-111.52	695	Dfb	spring	production	yes	2007-05-15	post mortem	liquid and solids	1	freeze-dried	PCQI	54.7	y	y	y	4632	1286	1569
GRC0051	European type ("taurine") cattle	Bos taurus	Bovinae	Bovidae	Cattle	Crossbreed	castrated male	young	good	no	Rumensin	0	100	C	NA	NA	NA	NA	y	y	13	ad libitum	24	C_Bovinae	CAN	N America	53	-111.52	695	Dfb	spring	production	yes	2007-05-15	post mortem	liquid and solids	1	freeze-dried	PCQI	61.2	y	y	y	7515	1359	1986
GRC0052	European type ("taurine") cattle	Bos taurus	Bovinae	Bovidae	Cattle	Crossbreed	castrated male	young	good	no	Rumensin	0	100	C	NA	NA	NA	NA	y	y	13	ad libitum	24	C_Bovinae	CAN	N America	53	-111.52	695	Dfb	spring	production	yes	2007-05-15	post mortem	liquid and solids	1	freeze-dried	PCQI	82.3	y	y	y	5690	1157	1292
GRC0053	European type ("taurine") cattle	Bos taurus	Bovinae	Bovidae	Cattle	Crossbreed	castrated male	young	good	no	Rumensin	0	100	C	NA	NA	NA	NA	y	y	13	ad libitum	24	C_Bovinae	CAN	N America	53	-111.52	695	Dfb	spring	production	yes	2007-05-15	post mortem	liquid and solids	1	freeze-dried	PCQI	55.9	y	y	y	7932	1684	2286
GRC0066	European type ("taurine") cattle	Bos taurus	Bovinae	Bovidae	Cattle	Charolais x	castrated male	young	good	no	Rumensin	0	100	C	NA	NA	NA	NA	y	y	13	ad libitum	24	C_Bovinae	CAN	N America	53	-111.52	695	Dfb	spring	production	yes	2007-05-15	post mortem	liquid and solids	1	freeze-dried	PCQI	45.7	y	y	y	5262	1177	1615
GRC0067	European type ("taurine") cattle	Bos taurus	Bovinae	Bovidae	Cattle	Charolais x	castrated male	young	good	no	Rumensin	0	100	C	NA	NA	NA	NA	y	y	13	ad libitum	24	C_Bovinae	CAN	N America	53	-111.52	695	Dfb	spring	production	yes	2007-05-15	post mortem	liquid and solids	1	freeze-dried	PCQI	33.2	y	y	y	6398	1161	1585
GRC0068	European type ("taurine") cattle	Bos taurus	Bovinae	Bovidae	Cattle	Charolais x	castrated male	young	good	no	Rumensin	0	100	C	NA	NA	NA	NA	y	y	13	ad libitum	24	C_Bovinae	CAN	N America	53	-111.52	695	Dfb	spring	production	yes	2007-05-15	post mortem	liquid and solids	1	freeze-dried	PCQI	74.7	y	y	y	6606	1215	1618
GRC0069	European type ("taurine") cattle	Bos taurus	Bovinae	Bovidae	Cattle	Charolais x	castrated male	young	good	no	Rumensin	0	100	C	NA	NA	NA	NA	y	y	13	ad libitum	24	C_Bovinae	CAN	N America	53	-111.52	695	Dfb	spring	production	yes	2007-05-15	post mortem	liquid and solids	1	freeze-dried	PCQI	71	y	y	y	6906	1628	1111
GRC0082	European type ("taurine") cattle	Bos taurus	Bovinae	Bovidae	Cattle	Angus x	castrated male	young	good	no	Rumensin	0	100	C	NA	NA	NA	NA	y	y	13	ad libitum	24	C_Bovinae	CAN	N America	53	-111.52	695	Dfb	spring	production	yes	2007-05-15	post mortem	liquid and solids	1	freeze-dried	PCQI	50.2	y	y	y	7807	1612	2212
GRC0083	European type ("taurine") cattle	Bos taurus	Bovinae	Bovidae	Cattle	Angus x	castrated male	young	good	no	Rumensin	0	100	C	NA	NA	NA	NA	y	y	13	ad libitum	24	C_Bovinae	CAN	N America	53	-111.52	695	Dfb	spring	production	yes	2007-05-15	post mortem	liquid and solids	1	freeze-dried	PCQI	21.1	y	y	y	7397	1392	3014
GRC0084	European type ("taurine") cattle	Bos taurus	Bovinae	Bovidae	Cattle	Angus x	castrated male	young	good	no	Rumensin	0	100	C	NA	NA	NA	NA	y	y	13	ad libitum	24	C_Bovinae	CAN	N America	53	-111.52	695	Dfb	spring	production	yes	2007-05-15	post mortem	liquid and solids	1	freeze-dried	PCQI	36.9	y	y	y	4896	1137	1606
GRC0085	European type ("taurine") cattle	Bos taurus	Bovinae	Bovidae	Cattle	Angus x	castrated male	young	good	no	Rumensin	0	100	C	NA	NA	NA	NA	y	y	13	ad libitum	24	C_Bovinae	CAN	N America	53	-111.52	695	Dfb	spring	production	yes	2007-05-15	post mortem	liquid and solids	1	freeze-dried	PCQI	41.7	y	y	y	7254	1778	1216
GRC0098	European type ("taurine") cattle	Bos taurus	Bovinae	Bovidae	Cattle	Crossbreed	castrated male	mature	good	no	no	13.5	78	C	haylage	NA	NA	NA	y	n	2.1	ad libitum	NA	C_Bovinae	CAN	N America	43.54	-80.25	325	Dfb	NA	production	yes	NA	stomach tube	NA	NA	freeze-dried	PCQI	94.4	y	y	y	24321	1885	2537
GRC0099	European type ("taurine") cattle	Bos taurus	Bovinae	Bovidae	Cattle	Crossbreed	castrated male	mature	good	no	no	13.5	78	C	haylage	NA	NA	NA	y	n	2.1	ad libitum	NA	C_Bovinae	CAN	N America	43.54	-80.25	325	Dfb	NA	production	yes	NA	stomach tube	NA	NA	freeze-dried	PCQI	231.9	y	y	y	13046	1940	2877
GRC0100	European type ("taurine") cattle	Bos taurus	Bovinae	Bovidae	Cattle	Crossbreed	castrated male	mature	good	no	no	13.5	78	C	haylage	NA	NA	NA	y	n	2.1	ad libitum	NA	C_Bovinae	CAN	N America	43.54	-80.25	325	Dfb	NA	production	yes	NA	stomach tube	NA	NA	freeze-dried	PCQI	178.8	y	y	y	13459	1311	1903
GRC0101	European type ("taurine") cattle	Bos taurus	Bovinae	Bovidae	Cattle	Crossbreed	castrated male	mature	good	no	no	13.5	78	C	haylage	NA	NA	NA	y	n	2.1	ad libitum	NA	C_Bovinae	CAN	N America	43.54	-80.25	325	Dfb	NA	production	yes	NA	stomach tube	NA	NA	freeze-dried	PCQI	58.9	y	y	y	12245	7011	1422
GRC0118	Goat	Capra hircus	Caprinae	Bovidae	Goat	Korean Native	castrated male	mature	good	no	no	16	84	C	fresh	NA	grass	NA	NA	NA	17	1	18	C_Caprinae	KOR	Asia	34.86	127.17	144	Cwa	spring	production	yes, dogs	2012-05-12	post mortem	liquid and solids	285	freeze-dried	PCQI	236.7	y	y	y	5050	1463	1399
GRC0119	Goat	Capra hircus	Caprinae	Bovidae	Goat	Korean Native	castrated male	mature	good	no	no	16	84	C	fresh	NA	grass	NA	NA	NA	17	1	18	C_Caprinae	KOR	Asia	34.86	127.17	144	Cwa	spring	production	yes, dogs	2012-05-12	post mortem	liquid and solids	287	freeze-dried	PCQI	42.2	y	y	y	11821	1392	1540
GRC0120	Goat	Capra hircus	Caprinae	Bovidae	Goat	Korean Native	castrated male	mature	good	no	no	16	84	C	fresh	NA	grass	NA	NA	NA	17	1	18	C_Caprinae	KOR	Asia	34.86	127.17	144	Cwa	spring	production	yes, dogs	2012-05-12	post mortem	liquid and solids	255	freeze-dried	PCQI	52.8	y	y	y	8630	1010	1138
GRC0121	Goat	Capra hircus	Caprinae	Bovidae	Goat	Korean Native	castrated male	mature	good	no	no	16	84	C	fresh	NA	grass	NA	NA	NA	17	1	18.5	C_Caprinae	KOR	Asia	34.86	127.17	144	Cwa	spring	production	yes, dogs	2012-05-12	post mortem	liquid and solids	275	freeze-dried	PCQI	121	y	y	y	6162	1123	1062
GRC0122	European type ("taurine") cattle	Bos taurus	Bovinae	Bovidae	Cattle	Korean Native	castrated male	mature	good	fistulated	no	17	83	C	straw	NA	rice	NA	y	n	22	2	6	C_Bovinae	KOR	Asia	37.23	126.97	46	Dwa	spring	research	yes	2012-05-16	fistula	liquid and solids	535	freeze-dried	PCQI	223	y	y	y	5024	1288	1566
GRC0123	European type ("taurine") cattle	Bos taurus	Bovinae	Bovidae	Cattle	Korean Native	castrated male	mature	good	fistulated	no	17	83	C	straw	NA	rice	NA	y	n	22	2	6	C_Bovinae	KOR	Asia	37.23	126.97	46	Dwa	spring	research	yes	2012-05-16	fistula	liquid and solids	540	freeze-dried	PCQI	281.5	y	y	y	5121	1084	2324
GRC0124	European type ("taurine") cattle	Bos taurus	Bovinae	Bovidae	Cattle	Korean Native	castrated male	mature	good	fistulated	no	17	83	C	straw	NA	rice	NA	y	n	22	2	6	C_Bovinae	KOR	Asia	37.23	126.97	46	Dwa	spring	research	yes	2012-05-16	fistula	liquid and solids	545	freeze-dried	PCQI	218.4	y	y	y	5113	1310	1420
GRC0125	European type ("taurine") cattle	Bos taurus	Bovinae	Bovidae	Cattle	Korean Native	castrated male	mature	good	fistulated	no	17	83	C	straw	NA	rice	NA	y	n	22	2	6	C_Bovinae	KOR	Asia	37.23	126.97	46	Dwa	spring	research	yes	2012-05-16	fistula	liquid and solids	550	freeze-dried	PCQI	258.2	y	y	y	4364	1225	1393
GRC0126	European type ("taurine") cattle	Bos taurus	Bovinae	Bovidae	Cattle	Holstein	female	mature	good	fistulated	no	79	21	F	silage	PWC	maize, grass	cereal grass	y	n	13	4	3	F_Bovinae	NLD	Europe	51.71	5.28	2	Cfb	spring	research	yes	2012-05-29	fistula	liquid and solids	20	freeze-dried	PCQI	133.8	y	y	y	4604	1468	1078
GRC0127	European type ("taurine") cattle	Bos taurus	Bovinae	Bovidae	Cattle	Holstein	female	mature	good	fistulated	no	79	21	F	silage	PWC	maize, grass	cereal grass	y	n	13	4	4	F_Bovinae	NLD	Europe	51.71	5.28	2	Cfb	spring	research	yes	2012-05-29	fistula	liquid and solids	20	freeze-dried	PCQI	111	y	y	y	6291	931	1542
GRC0128	European type ("taurine") cattle	Bos taurus	Bovinae	Bovidae	Cattle	Holstein	female	mature	good	fistulated	no	66	34	FC	silage	PWC	maize, grass	cereal grass	y	n	13	4	5	FC_Bovinae	NLD	Europe	51.71	5.28	2	Cfb	spring	research	yes	2012-05-29	fistula	liquid and solids	20	freeze-dried	PCQI	176.8	y	y	y	5903	1425	357
GRC0129	European type ("taurine") cattle	Bos taurus	Bovinae	Bovidae	Cattle	Holstein	female	mature	good	fistulated	no	61	39	FC	silage	PWC	maize, grass	cereal grass	y	n	13	4	6	FC_Bovinae	NLD	Europe	51.71	5.28	2	Cfb	spring	research	yes	2012-05-29	fistula	liquid and solids	20	freeze-dried	PCQI	251.5	y	y	y	5463	1224	1286
GRC0130	European type ("taurine") cattle	Bos taurus	Bovinae	Bovidae	Cattle	Holstein	male	old	good	fistulated	no	100	0	F	hay, silage	PWC	maize, legume (alfalfa)	cereal legume	y	y	26	ad libitum	3	F_Bovinae	MEX	N America	19.46	-98.9	2250	Cwb	equatorial	research	yes	2012-05-28	fistula	liquid and solids	30	freeze-dried	PCQI	141.3	y	y	y	4079	1094	1375
GRC0131	European type ("taurine") cattle	Bos taurus	Bovinae	Bovidae	Cattle	Holstein	male	old	good	fistulated	no	100	0	F	hay, silage	PWC	maize, legume (alfalfa)	cereal legume	y	y	26	ad libitum	3.25	F_Bovinae	MEX	N America	19.46	-98.9	2250	Cwb	equatorial	research	yes	2012-05-28	fistula	liquid and solids	30	freeze-dried	PCQI	104.4	y	y	y	6787	976	1035
GRC0132	Sheep	Ovis aries	Caprinae	Bovidae	Sheep	Suffolk	male	mature	good	fistulated	no	100	0	F	stover	PPC	maize	cereal	n	n	9	ad libitum	2	F_Caprinae	MEX	N America	19.46	-98.9	2250	Cwb	equatorial	research	yes, separated	2012-05-29	fistula	liquid and solids	30	freeze-dried	PCQI	103.7	y	y	y	5566	1239	1506
GRC0133	Sheep	Ovis aries	Caprinae	Bovidae	Sheep	Suffolk	male	mature	good	fistulated	no	100	0	F	stover	PPC	maize	cereal	n	n	9	ad libitum	2.25	F_Caprinae	MEX	N America	19.46	-98.9	2250	Cwb	equatorial	research	yes, separated	2012-05-29	fistula	liquid and solids	30	freeze-dried	PCQI	118.3	y	y	y	13363	776	1022
GRC0134	Goat	Capra hircus	Caprinae	Bovidae	Goat	Alpine	male	mature	good	fistulated	no	100	0	F	hay, silage	PWC	maize, legume (alfalfa)	cereal legume	y	y	13	ad libitum	2.5	F_Caprinae	MEX	N America	19.46	-98.9	2250	Cwb	equatorial	research	yes, separated	2012-05-29	fistula	liquid and solids	30	freeze-dried	PCQI	241.2	y	y	y	6751	746	1462
GRC0135	Goat	Capra hircus	Caprinae	Bovidae	Goat	Alpine	male	mature	good	fistulated	no	100	0	F	hay, silage	PWC	maize, legume (alfalfa)	cereal legume	y	y	13	ad libitum	2.75	F_Caprinae	MEX	N America	19.46	-98.9	2250	Cwb	equatorial	research	yes, separated	2012-05-29	fistula	liquid and solids	30	freeze-dried	PCQI	133.3	y	y	y	6252	1028	636
GRC0136	European type ("taurine") cattle	Bos taurus	Bovinae	Bovidae	Cattle	Holstein	female	mature	good	fistulated	no	NA	NA	NA	hay, silage	PWC	maize, legume (alfalfa)	NA	y	y	52	ad libitum	1	NA	MEX	N America	19.46	-98.9	2250	Cwb	equatorial	research	yes	2012-05-30	fistula	liquid and solids	30	freeze-dried	PCQI	258.9	y	y	y	7256	1006	1354
GRC0140	European type ("taurine") cattle	Bos taurus	Bovinae	Bovidae	Cattle	Nordic Red	female	mature	good	no	no	75	25	F	fresh, silage	fresh PWC	maize, grass	cereal grass	y	y	9	ad libitum	1	F_Bovinae	DNK	Europe	55.94	9.23	63	Cfb	summer	production	yes	2012-07-02	stomach tube	liquid and solids	240	freeze-dried	PCQI	208.7	y	y	y	8264	794	1273
GRC0141	European type ("taurine") cattle	Bos taurus	Bovinae	Bovidae	Cattle	Nordic Red	female	mature	good	no	no	75	25	F	fresh, silage	fresh PWC	maize, grass	cereal grass	y	y	9	ad libitum	1	F_Bovinae	DNK	Europe	55.94	9.23	63	Cfb	summer	production	yes	2012-07-02	stomach tube	liquid and solids	240	freeze-dried	PCQI	199.6	y	y	y	6730	1352	1026
GRC0142	European type ("taurine") cattle	Bos taurus	Bovinae	Bovidae	Cattle	Nordic Red	female	mature	good	no	no	75	25	F	fresh, silage	fresh PWC	maize, grass	cereal grass	y	y	9	ad libitum	1	F_Bovinae	DNK	Europe	55.94	9.23	63	Cfb	summer	production	yes	2012-07-02	stomach tube	liquid and solids	240	freeze-dried	PCQI	217.2	y	y	y	7189	1312	1418
GRC0143	European type ("taurine") cattle	Bos taurus	Bovinae	Bovidae	Cattle	Nordic Red	female	mature	good	no	no	75	25	F	fresh, silage	fresh PWC	maize, grass	cereal grass	y	y	9	ad libitum	1	F_Bovinae	DNK	Europe	55.94	9.23	63	Cfb	summer	production	yes	2012-07-02	stomach tube	liquid and solids	240	freeze-dried	PCQI	61.6	y	y	y	13911	1488	1132
GRC0144	European type ("taurine") cattle	Bos taurus	Bovinae	Bovidae	Cattle	Nordic Red	female	mature	good	no	no	75	25	F	fresh, silage	fresh PWC	maize, grass	cereal grass	y	y	9	ad libitum	1	F_Bovinae	DNK	Europe	55.94	9.23	63	Cfb	summer	production	yes	2012-07-02	stomach tube	liquid and solids	240	freeze-dried	PCQI	108.2	y	y	y	14815	1099	1450
GRC0145	European type ("taurine") cattle	Bos taurus	Bovinae	Bovidae	Cattle	Holstein	female	old	good	no	no	65	35	FC	silage	PWC	maize, grass	cereal grass	y	y	12	ad libitum	2	FC_Bovinae	DNK	Europe	55.94	9.23	63	Cfb	summer	production	yes	2012-07-02	stomach tube	liquid and solids	180	freeze-dried	PCQI	286.4	y	y	y	10145	1023	1501
GRC0146	European type ("taurine") cattle	Bos taurus	Bovinae	Bovidae	Cattle	Holstein	female	mature	good	no	no	65	35	FC	silage	PWC	maize, grass	cereal grass	y	y	12	ad libitum	2	FC_Bovinae	DNK	Europe	55.94	9.23	63	Cfb	summer	production	yes	2012-07-02	stomach tube	liquid and solids	180	freeze-dried	PCQI	251	y	y	y	16946	861	1378
GRC0147	European type ("taurine") cattle	Bos taurus	Bovinae	Bovidae	Cattle	Holstein	female	old	good	no	no	65	35	FC	silage	PWC	maize, grass	cereal grass	y	y	12	ad libitum	2	FC_Bovinae	DNK	Europe	55.94	9.23	63	Cfb	summer	production	yes	2012-07-02	stomach tube	liquid and solids	180	freeze-dried	PCQI	156.1	y	y	y	10027	1050	1480
GRC0148	European type ("taurine") cattle	Bos taurus	Bovinae	Bovidae	Cattle	Holstein	female	mature	good	no	no	65	35	FC	silage	PWC	maize, grass	cereal grass	y	y	12	ad libitum	2	FC_Bovinae	DNK	Europe	55.94	9.23	63	Cfb	summer	production	yes	2012-07-02	stomach tube	liquid and solids	180	freeze-dried	PCQI	216.7	y	y	y	13492	1464	1395
GRC0149	European type ("taurine") cattle	Bos taurus	Bovinae	Bovidae	Cattle	Holstein	female	mature	good	no	no	65	35	FC	silage	PWC	maize, grass	cereal grass	y	y	12	ad libitum	2	FC_Bovinae	DNK	Europe	55.94	9.23	63	Cfb	summer	production	yes	2012-07-02	stomach tube	liquid and solids	180	freeze-dried	PCQI	230.7	y	y	y	13013	6361	1555
GRC0150	European type ("taurine") cattle	Bos taurus	Bovinae	Bovidae	Cattle	Jersey	female	mature	good	no	no	80	20	F	fresh, silage	fresh PWC	maize, grass	cereal grass	y	n	9	ad libitum	3	F_Bovinae	DNK	Europe	55.94	9.23	63	Cfb	summer	production	yes	2012-07-02	stomach tube	liquid and solids	120	freeze-dried	PCQI	241.7	y	y	y	2823	3614	1558
GRC0151	European type ("taurine") cattle	Bos taurus	Bovinae	Bovidae	Cattle	Jersey	female	mature	good	no	no	80	20	F	fresh, silage	fresh PWC	maize, grass	cereal grass	y	n	9	ad libitum	3	F_Bovinae	DNK	Europe	55.94	9.23	63	Cfb	summer	production	yes	2012-07-02	stomach tube	liquid and solids	120	freeze-dried	PCQI	195.7	y	y	y	14897	2351	1361
GRC0152	European type ("taurine") cattle	Bos taurus	Bovinae	Bovidae	Cattle	Jersey	female	mature	good	no	no	80	20	F	fresh, silage	fresh PWC	maize, grass	cereal grass	y	n	9	ad libitum	3	F_Bovinae	DNK	Europe	55.94	9.23	63	Cfb	summer	production	yes	2012-07-02	stomach tube	liquid and solids	120	freeze-dried	PCQI	175.8	y	y	y	6601	902	1234
GRC0153	European type ("taurine") cattle	Bos taurus	Bovinae	Bovidae	Cattle	Jersey	female	mature	good	no	no	80	20	F	fresh, silage	fresh PWC	maize, grass	cereal grass	y	n	9	ad libitum	3	F_Bovinae	DNK	Europe	55.94	9.23	63	Cfb	summer	production	yes	2012-07-02	stomach tube	liquid and solids	120	freeze-dried	PCQI	263.7	y	y	y	8497	943	1590
GRC0154	Llama	Lama glama	Camelidae	Camelidae	Camelid	NA	male	mature	good	no	no	100	0	F	fresh	fresh	grass	grass	n	n	52	ad libitum	8	F_Camelidae	ARG	S America	-22.13	-65.13	3500	BSk	winter	extensive	sheep and vicugna in the area	2010-06-09	post mortem	liquid and solids	40	DNA, sample not freeze-dried	RBBC	134.7	y	y	n	2955	1086	0
GRC0155	Llama	Lama glama	Camelidae	Camelidae	Camelid	NA	male	mature	good	no	no	100	0	F	fresh	fresh	grass	grass	n	n	52	ad libitum	8	F_Camelidae	ARG	S America	-22.13	-65.13	3500	BSk	winter	extensive	sheep and vicugna in the area	2010-06-09	post mortem	liquid and solids	40	DNA, sample not freeze-dried	RBBC	179.1	y	y	n	2721	656	0
GRC0156	Llama	Lama glama	Camelidae	Camelidae	Camelid	NA	male	mature	good	no	no	100	0	F	fresh	fresh	grass	grass	n	n	52	ad libitum	8	F_Camelidae	ARG	S America	-22.13	-65.13	3500	BSk	winter	extensive	sheep and vicugna in the area	2010-06-09	post mortem	liquid and solids	40	DNA, sample not freeze-dried	RBBC	172.8	y	y	n	5468	795	0
GRC0157	Llama	Lama glama	Camelidae	Camelidae	Camelid	NA	male	mature	good	no	no	100	0	F	hay	PWC	legume (alfalfa)	legume	n	y	52	ad libitum	12	F_Camelidae	ARG	S America	-34.6	-58.67	25	Cfa	winter	NA	no	2011-07-08	stomach tube	liquid and solids	30	DNA, sample not freeze-dried	RBBC	139.5	y	y	y/n	6009	945	0
GRC0158	Llama	Lama glama	Camelidae	Camelidae	Camelid	NA	male	mature	good	no	no	100	0	F	hay	PWC	legume (alfalfa)	legume	n	y	52	ad libitum	12	F_Camelidae	ARG	S America	-34.6	-58.67	25	Cfa	winter	NA	no	2011-07-08	stomach tube	liquid and solids	30	DNA, sample not freeze-dried	RBBC	166.2	y	y	y	5124	722	1137
GRC0159	Llama	Lama glama	Camelidae	Camelidae	Camelid	NA	male	mature	good	no	no	100	0	F	hay	PWC	legume (alfalfa)	legume	n	y	52	ad libitum	12	F_Camelidae	ARG	S America	-34.6	-58.67	25	Cfa	autumn	NA	no	2012-04-06	stomach tube	liquid and solids	30	DNA, sample not freeze-dried	RBBC	155.7	y	y	y/n	3561	1448	0
GRC0160	Goat	Capra hircus	Caprinae	Bovidae	Goat	Creole	female	mature	good	fistulated	no	67	33	FC	hay	PWC	legume (alfalfa)	legume	y	y	13	1	2	FC_Caprinae	ARG	S America	-32.89	-68.87	840	Csb	autumn	research	yes	2012-05-04	fistula	liquid and solids	40	DNA, sample not freeze-dried	RBBC	22	y	y	n	4156	1378	0
GRC0161	Goat	Capra hircus	Caprinae	Bovidae	Goat	Creole	female	mature	good	fistulated	no	67	33	FC	hay	PWC	legume (alfalfa)	legume	y	y	13	1	2	FC_Caprinae	ARG	S America	-32.89	-68.87	840	Csb	autumn	research	yes	2012-05-04	fistula	liquid and solids	40	DNA, sample not freeze-dried	RBBC	87.6	y	y	n	2708	841	0
GRC0162	Goat	Capra hircus	Caprinae	Bovidae	Goat	Creole	female	mature	good	fistulated	no	67	33	FC	hay	PWC	legume (alfalfa)	legume	y	y	13	1	2	FC_Caprinae	ARG	S America	-32.89	-68.87	840	Csb	autumn	research	yes	2012-05-04	fistula	liquid and solids	40	DNA, sample not freeze-dried	RBBC	42.3	y	y	n	3239	2120	1
GRC0163	Goat	Capra hircus	Caprinae	Bovidae	Goat	Creole	female	mature	good	fistulated	no	67	33	FC	hay	PWC	legume (alfalfa)	legume	y	y	13	1	2	FC_Caprinae	ARG	S America	-32.89	-68.87	840	Csb	autumn	research	yes	2012-05-04	fistula	liquid and solids	40	DNA, sample not freeze-dried	RBBC	22	y	y	n	3379	1352	0
GRC0164	Zebu cattle	Bos indicus	Bovinae	Bovidae	Cattle	Brahman	castrated male	old	good	fistulated	no	100	0	F	fresh	fresh	grass	grass	n	n	17	ad libitum	2.5	F_Bovinae	AUS	Australasia	-27.56	152.28	109	Cfa	autumn	research	yes	2012-05-17	fistula	liquid and solids	10	freeze-dried	PCQI	306.9	y	y	y	6627	1659	1831
GRC0165	Zebu cattle	Bos indicus	Bovinae	Bovidae	Cattle	Brahman	castrated male	old	good	fistulated	no	100	0	F	fresh	fresh	grass	grass	n	n	17	ad libitum	2.5	F_Bovinae	AUS	Australasia	-27.56	152.28	109	Cfa	autumn	research	yes	2012-05-17	fistula	liquid and solids	10	freeze-dried	PCQI	276	y	y	y	6142	1216	1441
GRC0166	Zebu cattle	Bos indicus	Bovinae	Bovidae	Cattle	Brahman	castrated male	old	good	fistulated	no	100	0	F	fresh	fresh	grass	grass	n	n	17	ad libitum	2.5	F_Bovinae	AUS	Australasia	-27.56	152.28	109	Cfa	autumn	research	yes	2012-05-17	fistula	liquid and solids	10	freeze-dried	PCQI	267.9	y	y	y	5427	929	1072
GRC0167	Zebu cattle	Bos indicus	Bovinae	Bovidae	Cattle	Brahman	castrated male	old	good	fistulated	no	100	0	F	fresh	fresh	grass	grass	n	n	17	ad libitum	2.5	F_Bovinae	AUS	Australasia	-27.56	152.28	109	Cfa	autumn	research	yes	2012-05-17	fistula	liquid and solids	10	freeze-dried	PCQI	292.9	y	y	y	6597	1224	1296
GRC0168	Water buffalo	Bubalus bubalis	Bovinae	Bovidae	Buffalo	NA	NA	NA	NA	NA	NA	100	0	F	fresh	fresh	grass	grass	n	n	NA	NA	NA	F_Bovinae	NZL	Australasia	-40.38	175.61	46	Cfb	NA	research	NA	1998-01-01	post mortem	liquid and solids	NA	NA	PCQI	280.2	y	y	y	5805	911	1521
GRC0169	Water buffalo	Bubalus bubalis	Bovinae	Bovidae	Buffalo	NA	NA	NA	NA	NA	NA	100	0	F	fresh	fresh	grass	grass	n	n	NA	NA	NA	F_Bovinae	NZL	Australasia	-40.38	175.61	46	Cfb	NA	research	NA	1998-01-01	post mortem	liquid and solids	NA	NA	PCQI	280.7	y	y	y	6148	1006	1525
GRC0170	Water buffalo	Bubalus bubalis	Bovinae	Bovidae	Buffalo	NA	NA	NA	NA	NA	NA	100	0	F	fresh	fresh	grass	grass	n	n	NA	NA	NA	F_Bovinae	NZL	Australasia	-40.38	175.61	46	Cfb	NA	research	NA	1998-01-01	post mortem	liquid and solids	NA	NA	PCQI	241	y	y	y	5582	1099	1491
GRC0171	Sheep	Ovis aries	Caprinae	Bovidae	Sheep	Chilota	female	old	good	no	no	100	0	F	browse, fresh	fresh	grass, shrub (Berberis, Gaultheria)	browse	n	n	4	ad libitum	3	F_Caprinae	CHL	S America	-42.25	-73.65	136	Cfb	winter	research	yes, separated	2012-06-04	post mortem	liquid and solids	1	freeze-dried	PCQI	230.8	y	y	y	5210	1188	2515
GRC0172	Sheep	Ovis aries	Caprinae	Bovidae	Sheep	Chilota	female	old	good	no	no	100	0	F	browse, fresh	fresh	grass, shrub (Berberis, Gaultheria)	browse	n	n	4	ad libitum	8	F_Caprinae	CHL	S America	-42.25	-73.65	136	Cfb	winter	research	yes, separated	2012-06-04	post mortem	liquid and solids	1	freeze-dried	PCQI	170.1	y	y	y	5996	1354	835
GRC0173	Sheep	Ovis aries	Caprinae	Bovidae	Sheep	Chilota	female	old	good	no	no	100	0	F	browse, fresh	fresh	grass, shrub (Berberis, Gaultheria)	browse	n	n	4	ad libitum	3	F_Caprinae	CHL	S America	-42.25	-73.65	136	Cfb	winter	research	yes, separated	2012-06-05	post mortem	liquid and solids	1	freeze-dried	PCQI	174.6	y	y	y	5889	1269	2116
GRC0174	Sheep	Ovis aries	Caprinae	Bovidae	Sheep	Chilota	female	old	good	no	no	100	0	F	browse, fresh	fresh	grass, shrub (Berberis, Gaultheria)	browse	n	n	4	ad libitum	8	F_Caprinae	CHL	S America	-42.25	-73.65	136	Cfb	winter	research	yes, separated	2012-06-05	post mortem	liquid and solids	1	freeze-dried	PCQI	204.6	y	y	y	5361	1630	1808
GRC0175	Sheep	Ovis aries	Caprinae	Bovidae	Sheep	Chilota	female	old	good	no	no	100	0	F	browse, fresh	fresh	grass, shrub (Berberis, Gaultheria)	browse	n	n	4	ad libitum	3	F_Caprinae	CHL	S America	-42.25	-73.65	136	Cfb	winter	research	yes, separated	2012-06-06	post mortem	liquid and solids	1	freeze-dried	PCQI	213.9	y	y	y	7019	2704	2060
GRC0176	Sheep	Ovis aries	Caprinae	Bovidae	Sheep	Chilota	female	old	good	no	no	100	0	F	browse, fresh	fresh	grass, shrub (Berberis, Gaultheria)	browse	n	n	4	ad libitum	3	F_Caprinae	CHL	S America	-42.25	-73.65	136	Cfb	winter	research	yes, separated	2012-06-09	post mortem	liquid and solids	1	freeze-dried	PCQI	236.4	y	y	y	6149	1455	2027
GRC0181	European type ("taurine") cattle	Bos taurus	Bovinae	Bovidae	Cattle	Friesian	female	NA	good	fistulated	NA	100	0	F	fresh, hay	fresh PWC	grass	grass	n	n	52	ad libitum	NA	F_Bovinae	CHL	S America	-40.52	-73.05	65	Cfb	winter	research	yes	2012-06-04	fistula	liquid and solids	10	freeze-dried	PCQI	146	y	y	y	7060	1576	1101
GRC0182	European type ("taurine") cattle	Bos taurus	Bovinae	Bovidae	Cattle	Jersey	female	mature	good	fistulated	no	50	50	CF	NA	NA	grass, legume (alfalfa)	grass legume	y	y	52	2	10	CF_Bovinae	USA	N America	41.92	-91.67	242	Dfa	summer	research	no	2012-07-16	fistula	liquid and solids	10	freeze-dried	PCQI	300	y	y	y	7360	1040	1897
GRC0183	European type ("taurine") cattle	Bos taurus	Bovinae	Bovidae	Cattle	Jersey	female	old	underweight	fistulated	no	50	50	CF	NA	NA	grass, legume (alfalfa)	grass legume	y	y	52	2	10	CF_Bovinae	USA	N America	41.92	-91.67	242	Dfa	summer	research	no	2012-07-16	fistula	liquid and solids	10	freeze-dried	PCQI	215.2	y	y	y	6932	925	1456
GRC0184	European type ("taurine") cattle	Bos taurus	Bovinae	Bovidae	Cattle	Jersey	female	old	good	fistulated	no	50	50	CF	NA	NA	grass, legume (alfalfa)	grass legume	y	y	52	2	10	CF_Bovinae	USA	N America	41.92	-91.67	242	Dfa	summer	research	no	2012-07-10	fistula	liquid and solids	10	freeze-dried	PCQI	323.9	y	y	y	12118	2502	1677
GRC0185	European type ("taurine") cattle	Bos taurus	Bovinae	Bovidae	Cattle	Jersey	female	mature	good	fistulated	no	50	50	CF	NA	NA	grass, legume (alfalfa)	grass legume	y	y	52	2	10	CF_Bovinae	USA	N America	41.92	-91.67	242	Dfa	summer	research	no	2012-07-10	fistula	liquid and solids	10	freeze-dried	PCQI	246.1	y	y	y	5427	1460	1479
GRC0187	Sheep	Ovis aries	Caprinae	Bovidae	Sheep	NA	castrated male	mature	good	no	drench	100	0	F	chaff	PWC	legume (alfalfa)	legume	n	y	3	2	3	F_Caprinae	NZL	Australasia	-40.38	175.61	46	Cfb	spring	research	yes	2011-10-27	stomach tube	liquid and solids	20	freeze-dried	PCQI	281.3	y	y	y	9544	1320	1657
GRC0188	Sheep	Ovis aries	Caprinae	Bovidae	Sheep	NA	castrated male	mature	good	no	drench	100	0	F	chaff	PWC	legume (alfalfa)	legume	n	y	3	2	3	F_Caprinae	NZL	Australasia	-40.38	175.61	46	Cfb	spring	research	yes	2011-10-27	stomach tube	liquid and solids	20	freeze-dried	PCQI	263.2	y	y	y	8693	1386	1816
GRC0190	Sheep	Ovis aries	Caprinae	Bovidae	Sheep	NA	castrated male	mature	good	no	drench	100	0	F	chaff	PWC	legume (alfalfa)	legume	n	y	3	2	3	F_Caprinae	NZL	Australasia	-40.38	175.61	46	Cfb	spring	research	yes	2011-10-27	stomach tube	liquid and solids	20	freeze-dried	PCQI	296.8	y	y	y	10660	800	1474
GRC0191	Sheep	Ovis aries	Caprinae	Bovidae	Sheep	NA	castrated male	mature	good	no	drench	100	0	F	chaff	PWC	legume (alfalfa)	legume	n	y	3	2	3	F_Caprinae	NZL	Australasia	-40.38	175.61	46	Cfb	spring	research	yes	2011-10-27	stomach tube	liquid and solids	20	freeze-dried	PCQI	279.5	y	y	y	13570	1134	1532
GRC0192	Alpaca	Vicugna pacos	Camelidae	Camelidae	Camelid	Huacaya	castrated male	mature	good	no	drench	100	0	F	chaff	PWC	legume (alfalfa)	legume	n	y	3	2	3	F_Camelidae	NZL	Australasia	-40.38	175.61	46	Cfb	spring	research	yes	2011-10-27	stomach tube	liquid and solids	20	freeze-dried	PCQI	359.6	y	y	y	10339	719	797
GRC0193	Alpaca	Vicugna pacos	Camelidae	Camelidae	Camelid	Huacaya	castrated male	mature	good	no	drench	100	0	F	chaff	PWC	legume (alfalfa)	legume	n	y	3	2	3	F_Camelidae	NZL	Australasia	-40.38	175.61	46	Cfb	spring	research	yes	2011-10-27	stomach tube	liquid and solids	20	freeze-dried	PCQI	308.3	y	y	y	10950	1110	2014
GRC0195	Alpaca	Vicugna pacos	Camelidae	Camelidae	Camelid	Huacaya	castrated male	mature	good	no	drench	100	0	F	chaff	PWC	legume (alfalfa)	legume	n	y	3	2	3	F_Camelidae	NZL	Australasia	-40.38	175.61	46	Cfb	spring	research	yes	2011-10-27	stomach tube	liquid and solids	20	freeze-dried	PCQI	348.4	y	y	y	14566	1124	286
GRC0196	Alpaca	Vicugna pacos	Camelidae	Camelidae	Camelid	Huacaya	castrated male	mature	good	no	drench	100	0	F	chaff	PWC	legume (alfalfa)	legume	n	y	3	2	3	F_Camelidae	NZL	Australasia	-40.38	175.61	46	Cfb	spring	research	yes	2011-10-27	stomach tube	liquid and solids	20	freeze-dried	PCQI	531.9	y	y	y	13093	746	2013
GRC0197	Sheep	Ovis aries	Caprinae	Bovidae	Sheep	NA	castrated male	mature	good	no	drench	0	100	C	NA	NA	NA	NA	n	y	1	2	3	C_Caprinae	NZL	Australasia	-40.38	175.61	46	Cfb	spring	research	yes	2011-11-10	stomach tube	liquid and solids	20	freeze-dried	PCQI	302.2	y	y	y	3256	899	1268
GRC0199	Sheep	Ovis aries	Caprinae	Bovidae	Sheep	NA	castrated male	mature	good	no	drench	0	100	C	NA	NA	NA	NA	n	y	1	2	3	C_Caprinae	NZL	Australasia	-40.38	175.61	46	Cfb	spring	research	yes	2011-11-10	stomach tube	liquid and solids	20	freeze-dried	PCQI	303.6	y	y	y	3792	1093	1465
GRC0200	Sheep	Ovis aries	Caprinae	Bovidae	Sheep	NA	castrated male	mature	good	no	drench	0	100	C	NA	NA	NA	NA	n	y	1	2	3	C_Caprinae	NZL	Australasia	-40.38	175.61	46	Cfb	spring	research	yes	2011-11-10	stomach tube	liquid and solids	20	freeze-dried	PCQI	264.5	y	y	y	3052	619	1187
GRC0201	Sheep	Ovis aries	Caprinae	Bovidae	Sheep	NA	castrated male	mature	good	no	drench	0	100	C	NA	NA	NA	NA	n	y	1	2	3	C_Caprinae	NZL	Australasia	-40.38	175.61	46	Cfb	spring	research	yes	2011-11-10	stomach tube	liquid and solids	20	freeze-dried	PCQI	243.3	y	y	y	4332	926	1386
GRC0202	Alpaca	Vicugna pacos	Camelidae	Camelidae	Camelid	Huacaya	castrated male	mature	good	no	drench	0	100	C	NA	NA	NA	NA	n	y	1	2	3	NA	NZL	Australasia	-40.38	175.61	46	Cfb	spring	research	yes	2011-11-10	stomach tube	liquid and solids	20	freeze-dried	PCQI	307.8	y	y	y	3659	1025	2128
GRC0203	Alpaca	Vicugna pacos	Camelidae	Camelidae	Camelid	Huacaya	castrated male	mature	good	no	drench	0	100	C	NA	NA	NA	NA	n	y	1	2	3	NA	NZL	Australasia	-40.38	175.61	46	Cfb	spring	research	yes	2011-11-10	stomach tube	liquid and solids	20	freeze-dried	PCQI	332.6	y	y	y	2630	1547	1574
GRC0204	Alpaca	Vicugna pacos	Camelidae	Camelidae	Camelid	Huacaya	castrated male	mature	good	no	drench	0	100	C	NA	NA	NA	NA	n	y	1	2	3	NA	NZL	Australasia	-40.38	175.61	46	Cfb	spring	research	yes	2011-11-10	stomach tube	liquid and solids	20	freeze-dried	PCQI	323.7	y	y	y	3320	778	1713
GRC0205	Alpaca	Vicugna pacos	Camelidae	Camelidae	Camelid	Huacaya	castrated male	mature	good	no	drench	0	100	C	NA	NA	NA	NA	n	y	1	2	3	NA	NZL	Australasia	-40.38	175.61	46	Cfb	spring	research	yes	2011-11-10	stomach tube	liquid and solids	20	freeze-dried	PCQI	252.1	y	y	y	2811	846	1565
GRC0206	European type ("taurine") cattle	Bos taurus	Bovinae	Bovidae	Cattle	Friesian x Holstein	female	old	good	fistulated	no	56	44	FC	silage	PWC	maize, grass	cereal grass	y	n	4	ad libitum	3	FC_Bovinae	IRL	Europe	52.13	-8.25	70	Cfb	summer	research	yes	2009-05-28	fistula	liquid and solids	75	freeze-dried	PCQI	261.2	y	y	y	3806	651	2131
GRC0208	European type ("taurine") cattle	Bos taurus	Bovinae	Bovidae	Cattle	Friesian x Holstein	female	old	good	fistulated	no	100	0	F	fresh	fresh	grass	grass	n	n	3	mixed (ad lib and rations)	3	F_Bovinae	IRL	Europe	52.13	-8.25	70	Cfb	spring	research	yes	2009-04-16	fistula	liquid and solids	75	freeze-dried	PCQI	343	y	y	y	4625	930	1903
GRC0212	European type ("taurine") cattle	Bos taurus	Bovinae	Bovidae	Cattle	Friesian x Holstein	female	mature	good	fistulated	no	100	0	F	fresh	fresh	grass	grass	n	n	3	mixed (ad lib and rations)	3	F_Bovinae	IRL	Europe	52.13	-8.25	70	Cfb	spring	research	yes	2009-04-16	fistula	liquid and solids	75	freeze-dried	PCQI	326.8	y	y	y	3365	764	192
GRC0214	European type ("taurine") cattle	Bos taurus	Bovinae	Bovidae	Cattle	Friesian x Holstein	female	old	good	fistulated	no	56	44	FC	silage	PWC	maize, grass	cereal grass	y	n	3	ad libitum	3	FC_Bovinae	IRL	Europe	52.13	-8.25	70	Cfb	spring	research	yes	2009-04-16	fistula	liquid and solids	75	freeze-dried	PCQI	297.4	y	y	y	4446	1167	1426
GRC0216	European type ("taurine") cattle	Bos taurus	Bovinae	Bovidae	Cattle	Friesian x Holstein	female	old	good	fistulated	no	100	0	F	fresh	fresh	grass	grass	n	n	4	mixed (ad lib and rations)	3	F_Bovinae	IRL	Europe	52.13	-8.25	70	Cfb	summer	research	yes	2009-05-28	fistula	liquid and solids	75	freeze-dried	PCQI	354.6	y	y	y	3677	793	1460
GRC0218	European type ("taurine") cattle	Bos taurus	Bovinae	Bovidae	Cattle	Friesian x Holstein	female	mature	good	fistulated	no	100	0	F	fresh	fresh	grass	grass	n	n	4	mixed (ad lib and rations)	3	F_Bovinae	IRL	Europe	52.13	-8.25	70	Cfb	summer	research	yes	2009-05-28	fistula	liquid and solids	75	freeze-dried	PCQI	382.8	y	y	y	3317	777	1943
GRC0220	European type ("taurine") cattle	Bos taurus	Bovinae	Bovidae	Cattle	Japanese Black	castrated male	mature	good	no	no	15	85	C	straw	NA	rice	NA	y	n	0.4	1	4	C_Bovinae	JPN	Asia	37.08	140.05	526	Cfa	autumn	NA	NA	2010-09-02	stomach tube	liquid	30	freeze-dried	PCQI	40.3	y	y	y	11633	1969	1003
GRC0221	European type ("taurine") cattle	Bos taurus	Bovinae	Bovidae	Cattle	Japanese Black	castrated male	mature	good	no	no	15	85	C	straw	NA	rice	NA	y	n	0.4	1	4	C_Bovinae	JPN	Asia	37.08	140.05	526	Cfa	autumn	NA	NA	2010-09-02	stomach tube	liquid	30	freeze-dried	PCQI	84	y	y	y	8775	1887	1356
GRC0222	European type ("taurine") cattle	Bos taurus	Bovinae	Bovidae	Cattle	Japanese Black	castrated male	mature	good	no	no	15	85	C	straw	NA	rice	NA	y	n	0.4	1	4	C_Bovinae	JPN	Asia	37.08	140.05	526	Cfa	autumn	NA	NA	2010-09-28	stomach tube	liquid	30	freeze-dried	PCQI	54.3	y	y	y	6949	1824	1583
GRC0223	European type ("taurine") cattle	Bos taurus	Bovinae	Bovidae	Cattle	Japanese Black	castrated male	mature	good	no	no	15	85	C	straw	NA	rice	NA	y	n	0.4	1	4	C_Bovinae	JPN	Asia	37.08	140.05	526	Cfa	autumn	NA	NA	2010-09-28	stomach tube	liquid	30	freeze-dried	PCQI	110.3	y	y	y	7798	1186	1623
GRC0224	European type ("taurine") cattle	Bos taurus	Bovinae	Bovidae	Cattle	Japanese Black	castrated male	mature	good	no	no	15	85	C	straw	NA	rice	NA	y	n	0.4	1	4	C_Bovinae	JPN	Asia	37.08	140.05	526	Cfa	autumn	NA	yes	2010-10-20	stomach tube	liquid	30	freeze-dried	PCQI	58.1	y	y	n	1857	172	0
GRC0225	European type ("taurine") cattle	Bos taurus	Bovinae	Bovidae	Cattle	Japanese Black	castrated male	mature	good	no	no	15	85	C	straw	NA	rice	NA	y	n	0.4	1	4	C_Bovinae	JPN	Asia	37.08	140.05	526	Cfa	autumn	NA	yes	2010-10-20	stomach tube	liquid	30	freeze-dried	PCQI	135.6	y	y	n	1511	589	0
GRC0226	European type ("taurine") cattle	Bos taurus	Bovinae	Bovidae	Cattle	Holstein	female	old	good	fistulated	no	100	0	F	fresh	fresh	grass	grass	n	n	17	ad libitum	4	F_Bovinae	JPN	Asia	43.05	141.2	11	Dfa/Dfb	summer	NA	yes	2012-07-30	fistula	liquid and solids	30	freeze-dried	PCQI	178.8	y	y	y	6032	928	1723
GRC0227	European type ("taurine") cattle	Bos taurus	Bovinae	Bovidae	Cattle	Holstein	female	old	good	fistulated	no	100	0	F	fresh	fresh	grass	grass	n	n	17	ad libitum	4	F_Bovinae	JPN	Asia	43.05	141.2	11	Dfa/Dfb	summer	NA	yes	2012-07-30	fistula	liquid and solids	30	freeze-dried	PCQI	178.1	y	y	y	8850	1207	1211
GRC0228	European type ("taurine") cattle	Bos taurus	Bovinae	Bovidae	Cattle	Holstein	female	old	good	fistulated	no	100	0	F	fresh	fresh	grass	grass	n	n	17	ad libitum	4	F_Bovinae	JPN	Asia	43.05	141.2	11	Dfa/Dfb	summer	NA	yes	2012-07-30	fistula	liquid and solids	30	freeze-dried	PCQI	207.7	y	y	y	11342	1273	3076
GRC0229	European type ("taurine") cattle	Bos taurus	Bovinae	Bovidae	Cattle	Holstein	female	old	good	fistulated	no	100	0	F	fresh, silage	fresh PWC	maize, grass	cereal grass	y	n	17	mixed (ad lib and rations)	4	F_Bovinae	JPN	Asia	43.05	141.2	11	Dfa/Dfb	summer	NA	yes	2012-07-30	fistula	liquid and solids	30	freeze-dried	PCQI	200.6	y	y	y	16077	6869	3047
GRC0230	European type ("taurine") cattle	Bos taurus	Bovinae	Bovidae	Cattle	Holstein	female	old	good	fistulated	no	100	0	F	fresh, silage	fresh PWC	maize, grass	cereal grass	y	n	17	mixed (ad lib and rations)	3.5	F_Bovinae	JPN	Asia	43.05	141.2	11	Dfa/Dfb	summer	NA	yes	2012-07-30	fistula	liquid and solids	30	freeze-dried	PCQI	171.6	y	y	y	1248	499	1905
GRC0231	European type ("taurine") cattle	Bos taurus	Bovinae	Bovidae	Cattle	Holstein	female	old	good	fistulated	no	100	0	F	fresh, silage	fresh PWC	maize, grass	cereal grass	y	n	17	mixed (ad lib and rations)	4	F_Bovinae	JPN	Asia	43.05	141.2	11	Dfa/Dfb	summer	NA	yes	2012-07-30	fistula	liquid and solids	30	freeze-dried	PCQI	201.7	y	y	y	1571	544	1125
GRC0232	Sika deer	Cervus nippon yesoensis	Cervidae	Cervidae	Deer	Sika	female	mature	good	no	no	100	0	F	browse	fresh	shrub (various)	browse	n	n	8	ad libitum	NA	F_Cervidae	JPN	Asia	42.36	140.51	200	Dfa/Dfb	winter	wild	NA	2005-01-20	post mortem	liquid and solids	60	freeze-dried	PCQI	94.3	y	n	n	9205	2	0
GRC0233	Sika deer	Cervus nippon yesoensis	Cervidae	Cervidae	Deer	Sika	female	mature	good	no	no	100	0	F	browse	fresh	shrub (various)	browse	n	n	8	ad libitum	NA	F_Cervidae	JPN	Asia	42.36	140.51	200	Dfa/Dfb	winter	wild	NA	2005-01-20	post mortem	liquid and solids	60	freeze-dried	PCQI	119.7	y	n	n	18208	1	0
GRC0234	Sika deer	Cervus nippon yesoensis	Cervidae	Cervidae	Deer	Sika	female	mature	good	no	no	100	0	F	browse	fresh	shrub (various)	browse	n	n	8	ad libitum	NA	F_Cervidae	JPN	Asia	42.36	140.51	200	Dfa/Dfb	winter	wild	NA	2005-01-20	post mortem	liquid and solids	60	freeze-dried	PCQI	105.2	y	y	n	11727	435	1
GRC0235	Sika deer	Cervus nippon yesoensis	Cervidae	Cervidae	Deer	Sika	female	mature	good	no	no	100	0	F	browse	fresh	shrub (various)	browse	n	n	8	ad libitum	NA	F_Cervidae	JPN	Asia	42.36	140.51	200	Dfa/Dfb	winter	wild	NA	2005-01-20	post mortem	liquid and solids	60	freeze-dried	PCQI	94.9	y	y	n	13366	989	0
GRC0236	Sika deer	Cervus nippon yesoensis	Cervidae	Cervidae	Deer	Sika	female	mature	good	no	no	100	0	F	browse	fresh	shrub (various)	browse	n	n	8	ad libitum	NA	F_Cervidae	JPN	Asia	42.36	140.51	200	Dfa/Dfb	winter	wild	NA	2005-01-20	post mortem	liquid and solids	60	freeze-dried	PCQI	112.2	y	y	n	1678	611	40
GRC0237	Goat	Capra hircus	Caprinae	Bovidae	Goat	Granadina	female	mature	good	no	no	60	40	FC	hay	PWC	legume (alfalfa)	legume	y	y	6	2	18	FC_Caprinae	ESP	Europe	37.18	-3.6	699	Csa	spring	production and research	yes, separated	2011-04-10	stomach tube	more liquid than solid	NA	freeze-dried	PCQI	164.7	y	y	y	13435	1764	5051
GRC0238	Goat	Capra hircus	Caprinae	Bovidae	Goat	Granadina	female	mature	good	no	no	60	40	FC	hay	PWC	legume (alfalfa)	legume	y	y	6	2	18.25	FC_Caprinae	ESP	Europe	37.18	-3.6	699	Csa	spring	production and research	yes, separated	2011-04-10	stomach tube	more liquid than solid	NA	freeze-dried	PCQI	155.2	y	y	y	15208	2032	6012
GRC0239	Goat	Capra hircus	Caprinae	Bovidae	Goat	Granadina	female	mature	good	no	no	60	40	FC	hay	PWC	legume (alfalfa)	legume	y	y	6	2	18.5	FC_Caprinae	ESP	Europe	37.18	-3.6	699	Csa	spring	production and research	yes, separated	2011-04-10	stomach tube	more liquid than solid	NA	freeze-dried	PCQI	231.3	y	y	y	23299	3414	5344
GRC0240	Goat	Capra hircus	Caprinae	Bovidae	Goat	Granadina	female	mature	good	no	no	60	40	FC	hay	PWC	legume (alfalfa)	legume	y	y	6	2	18.75	FC_Caprinae	ESP	Europe	37.18	-3.6	699	Csa	spring	production and research	yes, separated	2011-04-10	stomach tube	more liquid than solid	NA	freeze-dried	PCQI	95.8	y	y	y	22268	3351	7134
GRC0245	Sheep	Ovis aries	Caprinae	Bovidae	Sheep	Segureña	NA	old	good	fistulated	drench	60	40	FC	hay	PWC	legume (alfalfa)	legume	y	y	4	2	17.25	FC_Caprinae	ESP	Europe	37.18	-3.6	699	Csa	spring	research	yes, separated	2010-03-15	stomach tube	liquid and solids	NA	freeze-dried	PCQI	146.6	y	y	y	18104	2982	1293
GRC0246	Sheep	Ovis aries	Caprinae	Bovidae	Sheep	Segureña	NA	mature	good	fistulated	drench	60	40	FC	hay	PWC	legume (alfalfa)	legume	y	y	4	2	17.25	FC_Caprinae	ESP	Europe	37.18	-3.6	699	Csa	spring	research	yes, separated	2010-03-15	stomach tube	liquid and solids	NA	freeze-dried	PCQI	209.4	y	y	y	12095	3381	1183
GRC0247	Sheep	Ovis aries	Caprinae	Bovidae	Sheep	Segureña	NA	old	good	fistulated	drench	60	40	FC	hay	PWC	legume (alfalfa)	legume	y	y	4	2	17.25	FC_Caprinae	ESP	Europe	37.18	-3.6	699	Csa	spring	research	yes, separated	2010-03-15	stomach tube	liquid and solids	NA	freeze-dried	PCQI	148.9	y	y	y	12798	3040	1333
GRC0248	Sheep	Ovis aries	Caprinae	Bovidae	Sheep	Segureña	NA	old	good	fistulated	drench	60	40	FC	hay	PWC	legume (alfalfa)	legume	y	y	4	2	17.25	FC_Caprinae	ESP	Europe	37.18	-3.6	699	Csa	spring	research	yes, separated	2010-03-15	stomach tube	liquid and solids	NA	freeze-dried	PCQI	186.9	y	y	y	13748	2180	1116
GRC0254	European type ("taurine") cattle	Bos taurus	Bovinae	Bovidae	Cattle	Holstein	female	mature	good	fistulated	no	50	50	CF	hay	PWC	grass	grass	y	y	13	4	1	CF_Bovinae	USA	N America	45.27	-93.37	274	Dsb	autumn	research	yes	2012-09-17	fistula	liquid and solids	10	freeze-dried	PCQI	306.6	y	y	y	18913	2530	892
GRC0255	European type ("taurine") cattle	Bos taurus	Bovinae	Bovidae	Cattle	Holstein	female	mature	good	fistulated	abcess, antibiotics	50	50	CF	hay	PWC	grass	grass	y	y	13	4	1	CF_Bovinae	USA	N America	45.27	-93.37	274	Dsb	autumn	research	yes	2012-09-17	fistula	liquid and solids	10	freeze-dried	PCQI	297.3	y	y	y	17452	2333	1045
GRC0256	European type ("taurine") cattle	Bos taurus	Bovinae	Bovidae	Cattle	Holstein	female	mature	good	fistulated	fistula, antibiotics	50	50	CF	hay	PWC	grass	grass	y	y	13	4	1	CF_Bovinae	USA	N America	45.27	-93.37	274	Dsb	autumn	research	yes	2012-09-17	fistula	liquid and solids	10	freeze-dried	PCQI	289.4	y	y	y	6644	3608	1038
GRC0257	European type ("taurine") cattle	Bos taurus	Bovinae	Bovidae	Cattle	Holstein	female	mature	good	fistulated	abcess	50	50	CF	hay	PWC	legume (alfalfa)	legume	y	y	13	4	1	CF_Bovinae	USA	N America	45.27	-93.37	274	Dsb	autumn	research	yes	2012-09-17	fistula	liquid and solids	10	freeze-dried	PCQI	317.6	y	y	y	7704	2619	1004
GRC0258	European type ("taurine") cattle	Bos taurus	Bovinae	Bovidae	Cattle	Holstein x Simmental	female	mature	good	fistulated	no	100	0	F	fresh, hay, silage	fresh PWC	maize, grass	cereal grass	y	n	9	ad libitum	1.5	F_Bovinae	CHE	Europe	46.77	7.1	650	Cfb	autumn	production	yes	2012-09-06	fistula	liquid and solids	30	freeze-dried	PCQI	258.2	y	y	y	7077	1754	2097
GRC0259	European type ("taurine") cattle	Bos taurus	Bovinae	Bovidae	Cattle	Holstein x Simmental	female	mature	good	fistulated	no	100	0	F	fresh, hay, silage	fresh PWC	maize, grass	cereal grass	y	n	9	ad libitum	0.75	F_Bovinae	CHE	Europe	46.77	7.1	650	Cfb	autumn	production	yes	2012-09-06	fistula	liquid and solids	30	freeze-dried	PCQI	275.1	y	y	y	4691	1621	1142
GRC0260	European type ("taurine") cattle	Bos taurus	Bovinae	Bovidae	Cattle	Holstein x Simmental	female	old	good	fistulated	no	100	0	F	fresh, hay, silage	fresh PWC	maize, grass	cereal grass	y	n	9	ad libitum	0.5	F_Bovinae	CHE	Europe	46.77	7.1	650	Cfb	autumn	production	yes	2012-09-06	fistula	liquid and solids	30	freeze-dried	PCQI	301.1	y	y	y	3720	1513	1253
GRC0261	European type ("taurine") cattle	Bos taurus	Bovinae	Bovidae	Cattle	Holstein x Simmental	female	mature	good	fistulated	no	100	0	F	fresh, hay, silage	fresh PWC	maize, grass	cereal grass	y	n	9	ad libitum	0.17	F_Bovinae	CHE	Europe	46.77	7.1	650	Cfb	autumn	production	yes	2012-09-06	fistula	liquid and solids	30	freeze-dried	PCQI	291.7	y	y	n	6351	1883	1
GRC0264	European type ("taurine") cattle	Bos taurus	Bovinae	Bovidae	Cattle	Limousin	female	mature	good	no	no	100	0	F	fresh, hay	fresh PWC	grass	grass	n	n	9	ad libitum	13	F_Bovinae	CHE	Europe	46.58	9.84	2000	Dfb	summer	research	yes, outdoor access	2012-08-30	post mortem	liquid and solids	270	freeze-dried	PCQI	188.1	y	y	n	5387	1590	0
GRC0265	European type ("taurine") cattle	Bos taurus	Bovinae	Bovidae	Cattle	Limousin	female	mature	good	no	no	100	0	F	fresh, hay	fresh PWC	grass	grass	n	n	9	ad libitum	13	F_Bovinae	CHE	Europe	46.58	9.84	2000	Dfb	summer	research	yes, outdoor access	2012-08-30	post mortem	liquid and solids	270	freeze-dried	PCQI	208.2	y	y	y	10126	1547	1489
GRC0266	European type ("taurine") cattle	Bos taurus	Bovinae	Bovidae	Cattle	Limousin x	female	mature	good	no	no	100	0	F	fresh, hay	fresh PWC	grass	grass	n	n	9	ad libitum	13	F_Bovinae	CHE	Europe	46.58	9.84	2000	Dfb	summer	research	yes, outdoor access	2012-08-30	post mortem	liquid and solids	270	freeze-dried	PCQI	248.7	y	y	y	6648	1499	1829
GRC0267	European type ("taurine") cattle	Bos taurus	Bovinae	Bovidae	Cattle	Limousin	female	mature	good	no	no	100	0	F	fresh, hay	fresh PWC	grass	grass	n	n	9	ad libitum	13	F_Bovinae	CHE	Europe	46.58	9.84	2000	Dfb	summer	research	yes, outdoor access	2012-08-30	post mortem	liquid and solids	270	freeze-dried	PCQI	219.7	y	y	y	10251	1891	1826
GRC0268	European type ("taurine") cattle	Bos taurus	Bovinae	Bovidae	Cattle	Limousin	female	mature	good	no	no	100	0	F	fresh, hay	fresh PWC	grass	grass	n	n	9	ad libitum	13	F_Bovinae	CHE	Europe	46.58	9.84	2000	Dfb	summer	research	yes, outdoor access	2012-08-30	post mortem	liquid and solids	270	freeze-dried	PCQI	206.9	y	y	y	7138	852	1223
GRC0269	European type ("taurine") cattle	Bos taurus	Bovinae	Bovidae	Cattle	Limousin	female	mature	good	no	no	100	0	F	fresh, hay	fresh PWC	grass	grass	n	n	9	ad libitum	13	F_Bovinae	CHE	Europe	46.58	9.84	2000	Dfb	summer	research	yes, outdoor access	2012-08-30	post mortem	liquid and solids	270	freeze-dried	PCQI	236.1	y	y	y	5408	958	1148
GRC0270	European type ("taurine") cattle	Bos taurus	Bovinae	Bovidae	Cattle	Limousin	female	mature	good	no	no	100	0	F	fresh, hay	fresh PWC	grass	grass	n	n	9	ad libitum	13	F_Bovinae	CHE	Europe	46.58	9.84	2000	Dfb	summer	research	yes, outdoor access	2012-08-30	post mortem	liquid and solids	270	freeze-dried	PCQI	252.4	y	y	y	3693	980	1260
GRC0271	European type ("taurine") cattle	Bos taurus	Bovinae	Bovidae	Cattle	Limousin x	female	mature	good	no	no	100	0	F	fresh, hay	fresh PWC	grass	grass	n	n	9	ad libitum	13	F_Bovinae	CHE	Europe	46.58	9.84	2000	Dfb	summer	research	yes, outdoor access	2012-08-30	post mortem	liquid and solids	270	freeze-dried	PCQI	218	y	y	y	5240	1059	1272
GRC0272	European type ("taurine") cattle	Bos taurus	Bovinae	Bovidae	Cattle	Limousin	female	mature	good	no	no	100	0	F	fresh, hay	fresh PWC	grass	grass	n	n	9	ad libitum	13	F_Bovinae	CHE	Europe	46.58	9.84	2000	Dfb	summer	research	yes, outdoor access	2012-08-30	post mortem	liquid and solids	270	freeze-dried	PCQI	229.3	y	y	y	4807	851	932
GRC0273	European type ("taurine") cattle	Bos taurus	Bovinae	Bovidae	Cattle	Limousin	female	mature	good	no	no	100	0	F	fresh, hay	fresh PWC	grass	grass	n	n	9	ad libitum	13	F_Bovinae	CHE	Europe	46.58	9.84	2000	Dfb	summer	research	yes, outdoor access	2012-08-30	post mortem	liquid and solids	270	freeze-dried	PCQI	229.6	y	y	y	5853	1182	1574
GRC0274	European type ("taurine") cattle	Bos taurus	Bovinae	Bovidae	Cattle	Limousin	female	mature	good	no	no	100	0	F	fresh, hay	fresh PWC	grass	grass	n	n	9	ad libitum	13	F_Bovinae	CHE	Europe	46.58	9.84	2000	Dfb	summer	research	yes, outdoor access	2012-08-30	post mortem	liquid and solids	270	freeze-dried	PCQI	232.2	y	y	y	3938	1490	1272
GRC0275	European type ("taurine") cattle	Bos taurus	Bovinae	Bovidae	Cattle	Limousin	female	mature	good	no	no	100	0	F	fresh, hay	fresh PWC	grass	grass	n	n	9	ad libitum	13	F_Bovinae	CHE	Europe	46.58	9.84	2000	Dfb	summer	research	yes, outdoor access	2012-08-30	post mortem	liquid and solids	270	freeze-dried	PCQI	236.9	y	y	y	5227	1890	1738
GRC0276	European type ("taurine") cattle	Bos taurus	Bovinae	Bovidae	Cattle	Limousin	female	mature	good	no	no	100	0	F	fresh, silage	fresh PWC	grass	grass	n	n	9	ad libitum	13	F_Bovinae	CHE	Europe	47.18	8.43	400	Cfb	summer	research	yes, outdoor access	2012-08-30	post mortem	liquid and solids	270	freeze-dried	PCQI	229.8	y	y	y	3066	1348	1633
GRC0277	European type ("taurine") cattle	Bos taurus	Bovinae	Bovidae	Cattle	Limousin	female	mature	good	no	no	100	0	F	fresh, silage	fresh PWC	grass	grass	n	n	9	ad libitum	13	F_Bovinae	CHE	Europe	47.18	8.43	400	Cfb	summer	research	yes, outdoor access	2012-08-30	post mortem	liquid and solids	270	freeze-dried	PCQI	265.7	y	y	y	4635	1086	1246
GRC0278	European type ("taurine") cattle	Bos taurus	Bovinae	Bovidae	Cattle	Limousin	female	mature	good	no	no	100	0	F	fresh, silage	fresh PWC	grass	grass	n	n	9	ad libitum	13	F_Bovinae	CHE	Europe	47.18	8.43	400	Cfb	summer	research	yes, outdoor access	2012-08-30	post mortem	liquid and solids	270	freeze-dried	PCQI	277	y	y	y	4968	1549	1488
GRC0279	European type ("taurine") cattle	Bos taurus	Bovinae	Bovidae	Cattle	Limousin x	female	mature	good	no	no	100	0	F	fresh, silage	fresh PWC	grass	grass	n	n	9	ad libitum	13	F_Bovinae	CHE	Europe	47.18	8.43	400	Cfb	summer	research	yes, outdoor access	2012-08-30	post mortem	liquid and solids	270	freeze-dried	PCQI	265.2	y	y	y	6050	1956	1301
GRC0280	European type ("taurine") cattle	Bos taurus	Bovinae	Bovidae	Cattle	Limousin	female	mature	good	no	no	100	0	F	fresh, silage	fresh PWC	grass	grass	n	n	9	ad libitum	13	F_Bovinae	CHE	Europe	47.18	8.43	400	Cfb	summer	research	yes, outdoor access	2012-08-30	post mortem	liquid and solids	270	freeze-dried	PCQI	258.5	y	y	y	5272	1685	2110
GRC0281	European type ("taurine") cattle	Bos taurus	Bovinae	Bovidae	Cattle	Limousin	female	mature	good	no	no	100	0	F	fresh, silage	fresh PWC	grass	grass	n	n	9	ad libitum	13	F_Bovinae	CHE	Europe	47.18	8.43	400	Cfb	summer	research	yes, outdoor access	2012-08-30	post mortem	liquid and solids	270	freeze-dried	PCQI	246.8	y	y	y	7754	2175	2137
GRC0288	European type ("taurine") cattle	Bos taurus	Bovinae	Bovidae	Cattle	Friesian x Holstein	male	mature	good	no	no	30	70	C	silage	NA	grass	NA	y	n	26	ad libitum	22	C_Bovinae	IRL	Europe	53.5	-6.87	92	Cfb	winter	research	yes	2011-11-15	post mortem	liquid and solids	1	freeze-dried	PCQI	339.2	y	y	y	7363	2895	3867
GRC0289	European type ("taurine") cattle	Bos taurus	Bovinae	Bovidae	Cattle	Friesian x Holstein	male	mature	good	no	no	30	70	C	silage	NA	grass	NA	y	n	26	ad libitum	22	C_Bovinae	IRL	Europe	53.5	-6.87	92	Cfb	winter	research	yes	2011-11-15	post mortem	liquid and solids	1	freeze-dried	PCQI	299.2	y	y	y	10629	3482	2892
GRC0290	European type ("taurine") cattle	Bos taurus	Bovinae	Bovidae	Cattle	Friesian x Holstein	male	mature	good	no	no	30	70	C	silage	NA	grass	NA	y	n	26	ad libitum	22	C_Bovinae	IRL	Europe	53.5	-6.87	92	Cfb	winter	research	yes	2011-11-15	post mortem	liquid and solids	1	freeze-dried	PCQI	302.3	y	y	y	5656	847	1185
GRC0291	European type ("taurine") cattle	Bos taurus	Bovinae	Bovidae	Cattle	Friesian x Holstein	male	mature	good	no	no	30	70	C	silage	NA	grass	NA	y	n	26	ad libitum	22	C_Bovinae	IRL	Europe	53.5	-6.87	92	Cfb	winter	research	yes	2011-11-17	post mortem	liquid and solids	1	freeze-dried	PCQI	268.1	y	y	y	6116	859	1814
GRC0292	European type ("taurine") cattle	Bos taurus	Bovinae	Bovidae	Cattle	Holstein	female	mature	good	fistulated	no	60	40	FC	silage	PWC	maize	cereal	y	n	3	ad libitum	3.25	FC_Bovinae	BRA	S America	-20.76	-42.9	662	As	winter	research	no	2012-08-28	fistula	liquid and solids	20	freeze-dried	PCQI	111.1	y	y	y	7328	1026	1866
GRC0293	European type ("taurine") cattle	Bos taurus	Bovinae	Bovidae	Cattle	Holstein	female	mature	good	fistulated	no	60	40	FC	silage	PWC	maize	cereal	y	n	4	ad libitum	3.25	FC_Bovinae	BRA	S America	-20.76	-42.9	662	As	winter	research	no	2012-08-28	fistula	liquid and solids	15	freeze-dried	PCQI	80.1	y	y	y	7492	1079	2733
GRC0294	Hybrid cattle	Bos taurus indicus hybrid	Bovinae	Bovidae	Cattle	Gyr x Holstein	female	old	good	no	no	93	7	F	silage	PWC	maize	cereal	y	n	30	ad libitum	2.25	F_Bovinae	BRA	S America	-20.76	-42.9	662	As	winter	research	no	2012-08-28	fistula	liquid and solids	10	freeze-dried	PCQI	43.1	y	y	y	9824	1163	2525
GRC0295	Hybrid cattle	Bos taurus indicus hybrid	Bovinae	Bovidae	Cattle	Gyr x Holstein	female	old	good	no	no	93	7	F	silage	PWC	maize	cereal	y	n	30	ad libitum	3.25	F_Bovinae	BRA	S America	-20.76	-42.9	662	As	winter	research	no	2012-08-28	fistula	liquid and solids	10	freeze-dried	PCQI	65.6	y	y	y	17410	2266	2845
GRC0296	Zebu cattle	Bos indicus	Bovinae	Bovidae	Cattle	Nelore	male	mature	good	fistulated	no	100	0	F	NA	NA	sugar cane	grass	n	n	13	ad libitum	3.5	F_Bovinae	BRA	S America	-20.76	-42.9	662	As	winter	research	no	2012-08-28	fistula	liquid and solids	12	freeze-dried	PCQI	67.1	y	y	y	19461	2282	5452
GRC0297	Zebu cattle	Bos indicus	Bovinae	Bovidae	Cattle	Nelore	male	mature	good	fistulated	no	60	40	FC	fresh	fresh	sugar cane	grass	y	n	13	ad libitum	3.5	FC_Bovinae	BRA	S America	-20.76	-42.9	662	As	winter	research	no	2012-08-28	fistula	liquid and solids	10	freeze-dried	PCQI	68.6	y	y	y	18755	2848	6121
GRC0298	Zebu cattle	Bos indicus	Bovinae	Bovidae	Cattle	Nelore	male	mature	good	fistulated	no	100	0	F	hay	PWC	grass	grass	n	n	9	ad libitum	3.25	F_Bovinae	BRA	S America	-20.76	-42.9	662	As	winter	research	no	2012-08-28	fistula	liquid and solids	15	freeze-dried	PCQI	159.8	y	y	y	5439	1031	1118
GRC0299	Zebu cattle	Bos indicus	Bovinae	Bovidae	Cattle	Nelore	male	mature	good	fistulated	no	96	4	F	hay	PWC	grass	grass	n	n	9	ad libitum	3.75	F_Bovinae	BRA	S America	-20.76	-42.9	662	As	winter	research	no	2012-08-28	fistula	liquid and solids	10	freeze-dried	PCQI	114.5	y	y	y	4758	699	809
GRC0300	European type ("taurine") cattle	Bos taurus	Bovinae	Bovidae	Cattle	Limousin	female	mature	good	no	no	89	11	F	silage	PWC	maize, grass	cereal grass	y	n	9	ad libitum	12.5	F_Bovinae	CHE	Europe	47.18	8.43	400	Cfb	autumn	research	yes, outdoor access	2012-10-25	post mortem	liquid and solids	240	freeze-dried	PCQI	340.8	y	y	y	5957	872	1846
GRC0301	European type ("taurine") cattle	Bos taurus	Bovinae	Bovidae	Cattle	Limousin	female	mature	good	no	no	89	11	F	silage	PWC	maize, grass	cereal grass	y	n	9	ad libitum	12.5	F_Bovinae	CHE	Europe	47.18	8.43	400	Cfb	autumn	research	yes, outdoor access	2012-10-25	post mortem	liquid and solids	240	freeze-dried	PCQI	283.5	y	y	y	5557	949	1411
GRC0302	European type ("taurine") cattle	Bos taurus	Bovinae	Bovidae	Cattle	Limousin	female	mature	good	no	no	89	11	F	silage	PWC	maize, grass	cereal grass	y	n	9	ad libitum	12.5	F_Bovinae	CHE	Europe	47.18	8.43	400	Cfb	autumn	research	yes, outdoor access	2012-10-25	post mortem	liquid and solids	240	freeze-dried	PCQI	291.4	y	y	y	6877	1263	2135
GRC0303	European type ("taurine") cattle	Bos taurus	Bovinae	Bovidae	Cattle	Limousin	female	mature	good	no	no	89	11	F	silage	PWC	maize, grass	cereal grass	y	n	9	ad libitum	12.5	F_Bovinae	CHE	Europe	47.18	8.43	400	Cfb	autumn	research	yes, outdoor access	2012-10-25	post mortem	liquid and solids	240	freeze-dried	PCQI	212	y	y	y	13102	2311	2055
GRC0304	European type ("taurine") cattle	Bos taurus	Bovinae	Bovidae	Cattle	Limousin	female	mature	good	no	no	89	11	F	silage	PWC	maize, grass	cereal grass	y	n	9	ad libitum	12.5	F_Bovinae	CHE	Europe	47.18	8.43	400	Cfb	autumn	research	yes, outdoor access	2012-10-25	post mortem	liquid and solids	240	freeze-dried	PCQI	238.7	y	y	y	4850	1902	1017
GRC0305	European type ("taurine") cattle	Bos taurus	Bovinae	Bovidae	Cattle	Limousin	female	mature	good	no	no	89	11	F	silage	PWC	maize, grass	cereal grass	y	n	9	ad libitum	12.5	F_Bovinae	CHE	Europe	47.18	8.43	400	Cfb	autumn	research	yes, outdoor access	2012-10-25	post mortem	liquid and solids	240	freeze-dried	PCQI	274.3	y	y	y	3537	1750	1151
GRC0306	European type ("taurine") cattle	Bos taurus	Bovinae	Bovidae	Cattle	Limousin	female	mature	good	no	no	89	11	F	silage	PWC	maize, grass	cereal grass	y	n	9	ad libitum	12.5	F_Bovinae	CHE	Europe	47.18	8.43	400	Cfb	autumn	research	yes, outdoor access	2012-10-25	post mortem	liquid and solids	240	freeze-dried	PCQI	248	y	y	y	2189	1644	1530
GRC0307	European type ("taurine") cattle	Bos taurus	Bovinae	Bovidae	Cattle	Limousin	female	mature	good	no	no	89	11	F	silage	PWC	maize, grass	cereal grass	y	n	9	ad libitum	12.5	F_Bovinae	CHE	Europe	47.18	8.43	400	Cfb	autumn	research	yes, outdoor access	2012-10-25	post mortem	liquid and solids	240	freeze-dried	PCQI	248.2	y	y	y	2279	1622	2460
GRC0308	European type ("taurine") cattle	Bos taurus	Bovinae	Bovidae	Cattle	Limousin	female	mature	good	no	no	89	11	F	silage	PWC	maize, grass	cereal grass	y	n	9	ad libitum	12.5	F_Bovinae	CHE	Europe	47.18	8.43	400	Cfb	autumn	research	yes, outdoor access	2012-10-25	post mortem	liquid and solids	240	freeze-dried	PCQI	283.5	y	y	y	1646	1629	1655
GRC0309	European type ("taurine") cattle	Bos taurus	Bovinae	Bovidae	Cattle	Limousin	female	mature	good	no	no	89	11	F	silage	PWC	maize, grass	cereal grass	y	n	9	ad libitum	12.5	F_Bovinae	CHE	Europe	47.18	8.43	400	Cfb	autumn	research	yes, outdoor access	2012-10-25	post mortem	liquid and solids	240	freeze-dried	PCQI	254.6	y	y	y	876	1944	3339
GRC0310	European type ("taurine") cattle	Bos taurus	Bovinae	Bovidae	Cattle	Limousin	female	mature	good	no	no	89	11	F	silage	PWC	maize, grass	cereal grass	y	n	9	ad libitum	12.5	F_Bovinae	CHE	Europe	47.18	8.43	400	Cfb	autumn	research	yes, outdoor access	2012-10-25	post mortem	liquid and solids	240	freeze-dried	PCQI	261.4	y	y	y	1600	1406	4327
GRC0311	European type ("taurine") cattle	Bos taurus	Bovinae	Bovidae	Cattle	Limousin	female	mature	good	no	no	89	11	F	silage	PWC	maize, grass	cereal grass	y	n	9	ad libitum	12.5	F_Bovinae	CHE	Europe	47.18	8.43	400	Cfb	autumn	research	yes, outdoor access	2012-10-25	post mortem	liquid and solids	240	freeze-dried	PCQI	266.9	y	y	y	1174	1794	4538
GRC0312	European type ("taurine") cattle	Bos taurus	Bovinae	Bovidae	Cattle	Limousin	female	mature	good	no	no	89	11	F	silage	PWC	maize, grass	cereal grass	y	n	9	ad libitum	12.5	F_Bovinae	CHE	Europe	47.18	8.43	400	Cfb	autumn	research	yes, outdoor access	2012-10-25	post mortem	liquid and solids	240	freeze-dried	PCQI	237.2	y	y	y	1591	1072	1236
GRC0313	European type ("taurine") cattle	Bos taurus	Bovinae	Bovidae	Cattle	Limousin	female	mature	good	no	no	89	11	F	silage	PWC	maize, grass	cereal grass	y	n	9	ad libitum	12.5	F_Bovinae	CHE	Europe	47.18	8.43	400	Cfb	autumn	research	yes, outdoor access	2012-10-25	post mortem	liquid and solids	240	freeze-dried	PCQI	275	y	y	y	1955	1473	1477
GRC0314	European type ("taurine") cattle	Bos taurus	Bovinae	Bovidae	Cattle	Limousin	female	mature	good	no	no	89	11	F	silage	PWC	maize, grass	cereal grass	y	n	9	ad libitum	12.5	F_Bovinae	CHE	Europe	47.18	8.43	400	Cfb	autumn	research	yes, outdoor access	2012-10-25	post mortem	liquid and solids	240	freeze-dried	PCQI	256.8	y	y	y	1668	1397	1533
GRC0315	European type ("taurine") cattle	Bos taurus	Bovinae	Bovidae	Cattle	Limousin	female	mature	good	no	no	89	11	F	silage	PWC	maize, grass	cereal grass	y	n	9	ad libitum	12.5	F_Bovinae	CHE	Europe	47.18	8.43	400	Cfb	autumn	research	yes, outdoor access	2012-10-25	post mortem	liquid and solids	240	freeze-dried	PCQI	242.1	y	y	y	1720	1134	1686
GRC0316	European type ("taurine") cattle	Bos taurus	Bovinae	Bovidae	Cattle	Limousin	female	mature	good	no	no	89	11	F	silage	PWC	maize, grass	cereal grass	y	n	9	ad libitum	12.5	F_Bovinae	CHE	Europe	47.18	8.43	400	Cfb	autumn	research	yes, outdoor access	2012-10-25	post mortem	liquid and solids	240	freeze-dried	PCQI	258.7	y	y	y	2073	892	1646
GRC0317	Hybrid cattle	Bos taurus indicus hybrid	Bovinae	Bovidae	Cattle	Santa Gertruda	castrated male	mature	good	no	no	100	0	F	fresh	fresh	grass	grass	n	n	52	ad libitum	12	F_Bovinae	NZL	Australasia	-39.64	176.84	9	Cfb	winter	production	no	2012-06-08	post mortem	liquid and solids	NA	freeze-dried	PCQI	324.8	y	y	y	1685	1352	1027
GRC0318	Hybrid cattle	Bos taurus indicus hybrid	Bovinae	Bovidae	Cattle	Santa Gertruda	castrated male	mature	good	no	no	100	0	F	fresh	fresh	grass	grass	n	n	52	ad libitum	12	F_Bovinae	NZL	Australasia	-39.64	176.84	9	Cfb	winter	production	no	2012-06-08	post mortem	liquid and solids	NA	freeze-dried	PCQI	333.1	y	y	y	1433	1315	1224
GRC0319	Hybrid cattle	Bos taurus indicus hybrid	Bovinae	Bovidae	Cattle	Santa Gertruda	castrated male	mature	good	no	no	100	0	F	fresh	fresh	grass	grass	n	n	52	ad libitum	12	F_Bovinae	NZL	Australasia	-39.64	176.84	9	Cfb	winter	production	no	2012-06-08	post mortem	liquid and solids	NA	freeze-dried	PCQI	306.5	y	y	y	2005	1337	822
GRC0320	Hybrid cattle	Bos taurus indicus hybrid	Bovinae	Bovidae	Cattle	Santa Gertruda	castrated male	mature	good	no	no	100	0	F	fresh	fresh	grass	grass	n	n	52	ad libitum	12	F_Bovinae	NZL	Australasia	-39.64	176.84	9	Cfb	winter	production	no	2012-06-08	post mortem	liquid and solids	NA	freeze-dried	PCQI	292.6	y	y	y	1688	1628	1363
GRC0321	European type ("taurine") cattle	Bos taurus	Bovinae	Bovidae	Cattle	Hereford	castrated male	mature	good	no	no	100	0	F	fresh	fresh	grass	grass	n	n	52	ad libitum	12	F_Bovinae	NZL	Australasia	-39.64	176.84	9	Cfb	winter	production	no	2012-06-08	post mortem	liquid and solids	NA	freeze-dried	PCQI	297.5	y	y	y	2805	3959	2086
GRC0322	European type ("taurine") cattle	Bos taurus	Bovinae	Bovidae	Cattle	Hereford	castrated male	mature	good	no	no	100	0	F	fresh	fresh	grass	grass	n	n	52	ad libitum	12	F_Bovinae	NZL	Australasia	-39.64	176.84	9	Cfb	winter	production	no	2012-06-08	post mortem	liquid and solids	NA	freeze-dried	PCQI	303.5	y	y	y	2336	2410	1953
GRC0323	European type ("taurine") cattle	Bos taurus	Bovinae	Bovidae	Cattle	Hereford	castrated male	mature	good	no	no	100	0	F	fresh	fresh	grass	grass	n	n	52	ad libitum	12	F_Bovinae	NZL	Australasia	-39.64	176.84	9	Cfb	winter	production	no	2012-06-08	post mortem	liquid and solids	NA	freeze-dried	PCQI	298.6	y	y	y	2298	3657	1732
GRC0324	European type ("taurine") cattle	Bos taurus	Bovinae	Bovidae	Cattle	Hereford	castrated male	mature	good	no	no	100	0	F	fresh	fresh	grass	grass	n	n	52	ad libitum	12	F_Bovinae	NZL	Australasia	-39.64	176.84	9	Cfb	winter	production	no	2012-06-08	post mortem	liquid and solids	NA	freeze-dried	PCQI	311.6	y	y	y	2932	3858	1819
GRC0325	European type ("taurine") cattle	Bos taurus	Bovinae	Bovidae	Cattle	Belted Galloway	female	mature	good	no	no	100	0	F	fresh	fresh	grass	grass	n	n	52	ad libitum	12	F_Bovinae	NZL	Australasia	-39.64	176.84	9	Cfb	winter	production	no	2012-06-08	post mortem	liquid and solids	NA	freeze-dried	PCQI	269.9	y	y	y	2109	3566	2196
GRC0326	European type ("taurine") cattle	Bos taurus	Bovinae	Bovidae	Cattle	Belted Galloway	female	mature	good	no	no	100	0	F	fresh	fresh	grass	grass	n	n	52	ad libitum	12	F_Bovinae	NZL	Australasia	-39.64	176.84	9	Cfb	winter	production	no	2012-06-08	post mortem	liquid and solids	NA	freeze-dried	PCQI	265.9	y	y	y	1103	4175	1413
GRC0327	European type ("taurine") cattle	Bos taurus	Bovinae	Bovidae	Cattle	Belted Galloway	female	mature	good	no	no	100	0	F	fresh	fresh	grass	grass	n	n	52	ad libitum	12	F_Bovinae	NZL	Australasia	-39.64	176.84	9	Cfb	winter	production	no	2012-06-08	post mortem	liquid and solids	NA	freeze-dried	PCQI	288.8	y	y	y	817	5029	1489
GRC0328	European type ("taurine") cattle	Bos taurus	Bovinae	Bovidae	Cattle	Belted Galloway	female	mature	good	no	no	100	0	F	fresh	fresh	grass	grass	n	n	52	ad libitum	12	F_Bovinae	NZL	Australasia	-39.64	176.84	9	Cfb	winter	production	no	2012-06-08	post mortem	liquid and solids	NA	freeze-dried	PCQI	270.3	y	y	y	2146	933	4126
GRC0329	European type ("taurine") cattle	Bos taurus	Bovinae	Bovidae	Cattle	Highland	castrated male	mature	good	no	no	100	0	F	fresh	fresh	grass	grass	n	n	52	ad libitum	12	F_Bovinae	NZL	Australasia	-39.64	176.84	9	Cfb	winter	production	no	2012-06-08	post mortem	liquid and solids	NA	freeze-dried	PCQI	312.1	y	y	y	2012	1480	1789
GRC0330	European type ("taurine") cattle	Bos taurus	Bovinae	Bovidae	Cattle	Highland	castrated male	mature	good	no	no	100	0	F	fresh	fresh	grass	grass	n	n	52	ad libitum	12	F_Bovinae	NZL	Australasia	-39.64	176.84	9	Cfb	winter	production	no	2012-06-08	post mortem	liquid and solids	NA	freeze-dried	PCQI	314.9	y	y	y	2090	1252	1413
GRC0331	European type ("taurine") cattle	Bos taurus	Bovinae	Bovidae	Cattle	Highland	castrated male	mature	good	no	no	100	0	F	fresh	fresh	grass	grass	n	n	52	ad libitum	12	F_Bovinae	NZL	Australasia	-39.64	176.84	9	Cfb	winter	production	no	2012-06-08	post mortem	liquid and solids	NA	freeze-dried	PCQI	316.9	y	y	y	1678	1528	2127
GRC0332	European type ("taurine") cattle	Bos taurus	Bovinae	Bovidae	Cattle	Highland	castrated male	mature	good	no	no	100	0	F	fresh	fresh	grass	grass	n	n	52	ad libitum	12	F_Bovinae	NZL	Australasia	-39.64	176.84	9	Cfb	winter	production	no	2012-06-08	post mortem	liquid and solids	NA	freeze-dried	PCQI	307.7	y	y	y	1991	1211	3720
GRC0333	European type ("taurine") cattle	Bos taurus	Bovinae	Bovidae	Cattle	Belgium Blue	male	mature	good	no	no	100	0	F	fresh	fresh	grass	grass	n	n	52	ad libitum	12	F_Bovinae	NZL	Australasia	-39.64	176.84	9	Cfb	winter	production	no	2012-06-13	post mortem	liquid and solids	NA	freeze-dried	PCQI	278.8	y	y	y	2697	1205	1946
GRC0334	European type ("taurine") cattle	Bos taurus	Bovinae	Bovidae	Cattle	Belgium Blue	male	mature	good	no	no	100	0	F	fresh	fresh	grass	grass	n	n	52	ad libitum	12	F_Bovinae	NZL	Australasia	-39.64	176.84	9	Cfb	winter	production	no	2012-06-13	post mortem	liquid and solids	NA	freeze-dried	PCQI	292.1	y	y	y	1679	1164	2434
GRC0335	European type ("taurine") cattle	Bos taurus	Bovinae	Bovidae	Cattle	Belgium Blue	male	mature	good	no	no	100	0	F	fresh	fresh	grass	grass	n	n	52	ad libitum	12	F_Bovinae	NZL	Australasia	-39.64	176.84	9	Cfb	winter	production	no	2012-06-13	post mortem	liquid and solids	NA	freeze-dried	PCQI	280.5	y	y	y	1427	1027	2236
GRC0336	European type ("taurine") cattle	Bos taurus	Bovinae	Bovidae	Cattle	Belgium Blue	male	mature	good	no	no	100	0	F	fresh	fresh	grass	grass	n	n	52	ad libitum	12	F_Bovinae	NZL	Australasia	-39.64	176.84	9	Cfb	winter	production	no	2012-06-13	post mortem	liquid and solids	NA	freeze-dried	PCQI	269	y	y	y	21409	1299	2070
GRC0337	Sheep	Ovis aries	Caprinae	Bovidae	Sheep	NA	NA	NA	NA	no	NA	NA	NA	NA	NA	NA	NA	NA	NA	NA	NA	NA	NA	NA	NZL	Australasia	-39.64	176.84	9	Cfb	winter	production	NA	2012-06-20	post mortem	liquid and solids	NA	freeze-dried	PCQI	297.1	y	y	y	12033	1406	2142
GRC0338	Sheep	Ovis aries	Caprinae	Bovidae	Sheep	NA	NA	NA	NA	no	NA	NA	NA	NA	NA	NA	NA	NA	NA	NA	NA	NA	NA	NA	NZL	Australasia	-39.64	176.84	9	Cfb	winter	production	NA	2012-06-20	post mortem	liquid and solids	NA	freeze-dried	PCQI	332.8	y	y/n	y	32168	51	1775
GRC0339	Sheep	Ovis aries	Caprinae	Bovidae	Sheep	NA	NA	NA	NA	no	NA	NA	NA	NA	NA	NA	NA	NA	NA	NA	NA	NA	NA	NA	NZL	Australasia	-39.64	176.84	9	Cfb	winter	production	NA	2012-06-20	post mortem	liquid and solids	NA	freeze-dried	PCQI	330.7	y	n	y	25711	18	1542
GRC0340	Sheep	Ovis aries	Caprinae	Bovidae	Sheep	NA	NA	NA	NA	no	NA	NA	NA	NA	NA	NA	NA	NA	NA	NA	NA	NA	NA	NA	NZL	Australasia	-39.64	176.84	9	Cfb	winter	production	NA	2012-06-20	post mortem	liquid and solids	NA	freeze-dried	PCQI	325.9	y	y	y	23776	1442	1430
GRC0341	European type ("taurine") cattle	Bos taurus	Bovinae	Bovidae	Cattle	Angus x	female	young	NA	reticulum bolus	nitric oxide	60	40	FC	hay, silage	PWC	legume (alfalfa)	legume	y	y	4	1	24	FC_Bovinae	CAN	N America	50.47	-119.77	619	BSk	winter	production	no	2012-11-16	post mortem	liquid and solids	10	freeze-dried	PCQI	252.9	y	y	y	34901	1471	1801
GRC0342	European type ("taurine") cattle	Bos taurus	Bovinae	Bovidae	Cattle	Angus x	female	young	NA	reticulum bolus	nitric oxide	60	40	FC	hay, silage	PWC	legume (alfalfa)	legume	y	y	4	1	24	FC_Bovinae	CAN	N America	50.47	-119.77	619	BSk	winter	production	no	2012-11-16	post mortem	liquid and solids	10	freeze-dried	PCQI	225.5	y	y	y	14588	1460	2032
GRC0343	European type ("taurine") cattle	Bos taurus	Bovinae	Bovidae	Cattle	Angus x	female	young	NA	reticulum bolus	nitric oxide	60	40	FC	hay, silage	PWC	legume (alfalfa)	legume	y	y	4	1	24	FC_Bovinae	CAN	N America	50.47	-119.77	619	BSk	winter	production	no	2012-11-16	post mortem	liquid and solids	10	freeze-dried	PCQI	210.9	y	y	y	19641	1124	1467
GRC0344	European type ("taurine") cattle	Bos taurus	Bovinae	Bovidae	Cattle	Angus x	female	young	NA	reticulum bolus	nitric oxide	60	40	FC	hay, silage	PWC	legume (alfalfa)	legume	y	y	4	1	24	FC_Bovinae	CAN	N America	50.47	-119.77	619	BSk	winter	production	no	2012-11-16	post mortem	liquid and solids	10	freeze-dried	PCQI	240.8	y	y	y	11456	1864	1581
GRC0352	American bison	Bison bison	Bovinae	Bovidae	Bison	NA	male	mature	good	no	no	100	0	F	fresh	fresh	grass	grass	n	n	52	ad libitum	0.5	F_Bovinae	USA	N America	42.87	-100.55	788	Dwa	autumn	NA	yes	2012-10-25	post mortem	liquid and solids	15	freeze-dried	PCQI	297.1	y	y	y	22065	2152	1177
GRC0353	American bison	Bison bison	Bovinae	Bovidae	Bison	NA	male	mature	good	no	no	NA	NA	NA	hay	PWC	NA	NA	y	n	34	ad libitum	0.5	NA	USA	N America	38.48	-85.76	152	Dfa	autumn	production	yes	2012-10-25	post mortem	liquid and solids	15	freeze-dried	PCQI	298.5	y	y	y	24192	1883	1577
GRC0354	American bison	Bison bison	Bovinae	Bovidae	Bison	NA	male	mature	good	no	no	NA	NA	NA	hay	PWC	NA	NA	y	n	34	ad libitum	0.5	NA	USA	N America	38.48	-85.76	152	Dfa	autumn	production	yes	2012-10-25	post mortem	liquid and solids	15	freeze-dried	PCQI	263.9	y	y	y	29304	4248	1787
GRC0355	American bison	Bison bison	Bovinae	Bovidae	Bison	NA	male	mature	good	no	no	NA	NA	NA	hay	PWC	NA	NA	y	n	34	ad libitum	0.5	NA	USA	N America	38.48	-85.76	152	Dfa	autumn	production	yes	2012-10-25	post mortem	liquid and solids	15	freeze-dried	PCQI	281.7	y	y	y	32659	1643	1737
GRC0356	American bison	Bison bison	Bovinae	Bovidae	Bison	NA	male	mature	good	no	no	NA	NA	NA	hay	PWC	NA	NA	y	n	34	ad libitum	0.5	NA	USA	N America	38.48	-85.76	152	Dfa	autumn	production	yes	2012-10-30	post mortem	liquid and solids	15	freeze-dried	PCQI	302	y	y	y	35241	2548	2118
GRC0362	American bison	Bison bison	Bovinae	Bovidae	Bison	NA	male	mature	good	no	no	100	0	F	fresh	fresh	grass	grass	n	n	52	ad libitum	0.5	F_Bovinae	USA	N America	45.51	-91.74	349	Dfb	autumn	NA	yes	2012-11-01	post mortem	liquid and solids	15	freeze-dried	PCQI	314.9	y	y	y	24929	2297	1320
GRC0363	American bison	Bison bison	Bovinae	Bovidae	Bison	NA	male	mature	good	no	no	100	0	F	fresh	fresh	grass	grass	n	n	52	ad libitum	0.5	F_Bovinae	USA	N America	45.51	-91.74	349	Dfb	autumn	NA	yes	2012-11-01	post mortem	liquid and solids	15	freeze-dried	PCQI	294.2	y	y	y	29696	2941	1195
GRC0364	American bison	Bison bison	Bovinae	Bovidae	Bison	NA	male	mature	good	no	no	100	0	F	fresh	fresh	grass	grass	n	n	52	ad libitum	0.5	F_Bovinae	USA	N America	45.51	-91.74	349	Dfb	autumn	NA	yes	2012-11-01	post mortem	liquid and solids	15	freeze-dried	PCQI	275.4	y	y	y	2253	1848	1855
GRC0365	American bison	Bison bison	Bovinae	Bovidae	Bison	NA	male	mature	good	no	no	100	0	F	fresh	fresh	grass	grass	n	n	52	ad libitum	0.5	F_Bovinae	USA	N America	45.51	-91.74	349	Dfb	autumn	NA	yes	2012-11-01	post mortem	liquid and solids	15	freeze-dried	PCQI	284.5	y	y	y	2993	3136	1758
GRC0369	American bison	Bison bison	Bovinae	Bovidae	Bison	NA	male	mature	good	no	no	100	0	F	fresh	fresh	grass	grass	n	n	52	ad libitum	0.5	F_Bovinae	USA	N America	44.6	-91.5	279	Dfb	autumn	NA	yes	2012-11-01	post mortem	liquid and solids	15	freeze-dried	PCQI	288.6	y	y	y	4698	2531	1412
GRC0370	European type ("taurine") cattle	Bos taurus	Bovinae	Bovidae	Cattle	Jersey	female	mature	good	fistulated	maize incubation	53	47	FC	hay, silage, straw	PWC PPC	maize, grass	cereal grass	y	y	6	2	2.75	FC_Bovinae	DEU	Europe	48.72	9.22	370	Cfb	winter	research	yes	2012-12-03	fistula	liquid and solids	40	freeze-dried	PCQI	197	y	y	y	11120	2833	1693
GRC0371	European type ("taurine") cattle	Bos taurus	Bovinae	Bovidae	Cattle	Jersey	female	mature	good	fistulated	maize incubation	53	47	FC	hay, silage, straw	PWC PPC	maize, grass	cereal grass	y	y	7	2	3	FC_Bovinae	DEU	Europe	48.72	9.22	370	Cfb	winter	research	yes	2012-12-03	fistula	liquid and solids	40	freeze-dried	PCQI	225.3	y	y	y	10333	1278	2306
GRC0372	European type ("taurine") cattle	Bos taurus	Bovinae	Bovidae	Cattle	Jersey	female	mature	good	fistulated	maize incubation	53	47	FC	hay, silage, straw	PWC PPC	maize, grass	cereal grass	y	y	22	2	3	FC_Bovinae	DEU	Europe	48.72	9.22	370	Cfb	winter	research	yes	2012-12-03	fistula	liquid and solids	40	freeze-dried	PCQI	201.7	y	y	y	9247	1420	1899
GRC0373	Sheep	Ovis aries	Caprinae	Bovidae	Sheep	Blackbelly	castrated male	mature	good	fistulated	no	100	0	F	hay	PWC	grass	grass	n	n	4	2	6.5	F_Caprinae	FRA	Europe	45.72	3.02	883	Cfb	spring	research	yes, separated	2012-04-13	fistula	liquid and solids	30	freeze-dried	PCQI	125.4	y	y	y	21408	1763	1883
GRC0374	Sheep	Ovis aries	Caprinae	Bovidae	Sheep	Blackbelly	castrated male	mature	good	fistulated	no	100	0	F	hay	PWC	grass	grass	n	n	4	2	7.5	F_Caprinae	FRA	Europe	45.72	3.02	883	Cfb	spring	research	yes	2012-04-13	fistula	liquid and solids	30	freeze-dried	PCQI	178.7	y	y	y	22714	1306	2407
GRC0375	Sheep	Ovis aries	Caprinae	Bovidae	Sheep	Blackbelly	castrated male	mature	good	fistulated	no	100	0	F	hay	PWC	grass	grass	n	n	4	2	6.5	F_Caprinae	FRA	Europe	45.72	3.02	883	Cfb	spring	research	yes	2012-04-13	fistula	liquid and solids	30	freeze-dried	PCQI	116.3	y	y	y	1566	763	2516
GRC0376	Sheep	Ovis aries	Caprinae	Bovidae	Sheep	Blackbelly	castrated male	mature	good	fistulated	no	100	0	F	hay	PWC	grass	grass	n	n	4	2	7.5	F_Caprinae	FRA	Europe	45.72	3.02	883	Cfb	spring	research	yes	2012-04-13	fistula	liquid and solids	30	freeze-dried	PCQI	174.3	y	y	y	2518	1318	1748
GRC0377	Goat	Capra hircus	Caprinae	Bovidae	Goat	Alpine	female	old	good	no	biopsy, antibiotics	41	59	CF	hay	PWC	grass	grass	y	n	4	2	17.5	CF_Caprinae	FRA	Europe	45.72	3.02	883	Cfb	summer	production and research	yes, separated	2012-07-06	post mortem	liquid and solids	20	freeze-dried	PCQI	213.7	y	y	y	3672	1066	2067
GRC0380	Goat	Capra hircus	Caprinae	Bovidae	Goat	Alpine	female	old	good	no	biopsy, antibiotics	41	59	CF	hay	PWC	grass	grass	y	y	4	2	18.5	CF_Caprinae	FRA	Europe	45.72	3.02	883	Cfb	summer	production and research	yes, separated	2012-07-06	post mortem	liquid and solids	20	freeze-dried	PCQI	154.6	y	y	y	2080	778	2128
GRC0381	Goat	Capra hircus	Caprinae	Bovidae	Goat	Alpine	female	old	good	no	biopsy, antibiotics	41	59	CF	hay	PWC	grass	grass	y	y	4	2	18.75	CF_Caprinae	FRA	Europe	45.72	3.02	883	Cfb	summer	production and research	yes, separated	2012-07-06	post mortem	liquid and solids	20	freeze-dried	PCQI	142.1	y/n	y	y	388	855	1813
GRC0383	Goat	Capra hircus	Caprinae	Bovidae	Goat	Alpine	female	mature	good	no	biopsy, antibiotics	41	59	CF	hay	PWC	grass	grass	y	n	4	2	19.5	CF_Caprinae	FRA	Europe	45.72	3.02	883	Cfb	summer	production and research	yes, separated	2012-07-06	post mortem	liquid and solids	20	freeze-dried	PCQI	190	y	y	y	1527	672	1492
GRC0384	Goat	Capra hircus	Caprinae	Bovidae	Goat	Alpine	female	mature	good	no	biopsy, antibiotics	41	59	CF	hay	PWC	grass	grass	y	n	4	2	17.5	CF_Caprinae	FRA	Europe	45.72	3.02	883	Cfb	summer	production and research	yes, separated	2012-07-05	post mortem	liquid and solids	20	freeze-dried	PCQI	212.1	y	y	y	1774	792	2229
GRC0386	Goat	Capra hircus	Caprinae	Bovidae	Goat	Alpine	female	mature	good	no	biopsy, antibiotics	41	59	CF	hay	PWC	grass	grass	y	y	4	2	18.25	CF_Caprinae	FRA	Europe	45.72	3.02	883	Cfb	summer	production and research	yes, separated	2012-07-05	post mortem	liquid and solids	20	freeze-dried	PCQI	130.3	y	y	y	1854	1034	1118
GRC0388	Goat	Capra hircus	Caprinae	Bovidae	Goat	Alpine	female	mature	good	no	biopsy, antibiotics	41	59	CF	hay	PWC	grass	grass	y	y	4	2	18.75	CF_Caprinae	FRA	Europe	45.72	3.02	883	Cfb	summer	production and research	yes, separated	2012-07-05	post mortem	liquid and solids	20	freeze-dried	PCQI	191.6	y	y	y	3272	843	1084
GRC0389	Goat	Capra hircus	Caprinae	Bovidae	Goat	Alpine	female	mature	good	no	biopsy, antibiotics	41	59	CF	hay	PWC	grass	grass	y	n	4	2	19.25	CF_Caprinae	FRA	Europe	45.72	3.02	883	Cfb	summer	production and research	yes, separated	2012-07-05	post mortem	liquid and solids	20	freeze-dried	PCQI	236.5	y	y	y	3688	926	1764
GRC0403	Sheep	Ovis aries	Caprinae	Bovidae	Sheep	Texel	castrated male	mature	good	fistulated	no	70	30	F	hay	PWC	NA	NA	NA	NA	2	1	3	F_Caprinae	FRA	Europe	45.72	3.02	883	Cfb	autumn	research	yes, separated	2012-10-26	fistula	liquid and solids	30	freeze-dried	PCQI	192.8	y	y	y	5319	1116	1419
GRC0406	Sheep	Ovis aries	Caprinae	Bovidae	Sheep	Texel	castrated male	mature	good	fistulated	no	70	30	F	hay	PWC	NA	NA	NA	NA	2	1	3	F_Caprinae	FRA	Europe	45.72	3.02	883	Cfb	autumn	research	yes, separated	2012-10-26	fistula	liquid and solids	30	freeze-dried	PCQI	210	y	y	y	8834	1145	1325
GRC0408	Sheep	Ovis aries	Caprinae	Bovidae	Sheep	Texel	castrated male	mature	good	fistulated	no	70	30	F	hay	PWC	NA	NA	NA	NA	2	1	3	F_Caprinae	FRA	Europe	45.72	3.02	883	Cfb	autumn	research	yes, separated	2012-10-26	fistula	liquid and solids	30	freeze-dried	PCQI	233.5	y	y	y	10826	1800	1296
GRC0409	Sheep	Ovis aries	Caprinae	Bovidae	Sheep	Texel	castrated male	mature	good	fistulated	no	70	30	F	hay	PWC	NA	NA	NA	NA	2	1	3	F_Caprinae	FRA	Europe	45.72	3.02	883	Cfb	autumn	research	yes, separated	2012-10-26	fistula	liquid and solids	30	freeze-dried	PCQI	231.4	y	y	y	10568	1067	1393
GRC0415	European type ("taurine") cattle?	Bos taurus	Bovinae	Bovidae	Cattle	XuanHan	male	mature	good	fistulated	no	60	40	FC	NA	NA	NA	NA	NA	NA	52	2	6.5	FC_Bovinae	CHN	Asia	30	103.1	600	Cwa	autumn	research	no	2012-09-17	fistula	liquid and solids	3900	freeze-dried	PCQI	215.6	y	y	y	1142	514	711
GRC0416	European type ("taurine") cattle?	Bos taurus	Bovinae	Bovidae	Cattle	XuanHan	male	mature	good	fistulated	no	60	40	FC	NA	NA	NA	NA	NA	NA	52	2	6.5	FC_Bovinae	CHN	Asia	30	103.1	600	Cwa	autumn	research	no	2012-09-17	fistula	liquid and solids	3900	freeze-dried	PCQI	233.3	y	y	y	815	796	824
GRC0417	European type ("taurine") cattle?	Bos taurus	Bovinae	Bovidae	Cattle	XuanHan	male	mature	good	fistulated	no	60	40	FC	NA	NA	NA	NA	NA	NA	52	2	6.5	FC_Bovinae	CHN	Asia	30	103.1	600	Cwa	autumn	research	no	2012-09-17	fistula	liquid and solids	3900	freeze-dried	PCQI	211.6	y	y	y	1196	658	704
GRC0418	European type ("taurine") cattle?	Bos taurus	Bovinae	Bovidae	Cattle	XuanHan	male	mature	good	fistulated	no	60	40	FC	NA	NA	NA	NA	NA	NA	52	2	6.5	FC_Bovinae	CHN	Asia	30	103.1	600	Cwa	autumn	research	no	2012-09-17	fistula	liquid and solids	3900	freeze-dried	PCQI	232.2	y	y	y	1233	942	533
GRC0419	Water buffalo	Bubalus bubalis	Bovinae	Bovidae	Buffalo	Nili-Ravi	female	old	good	fistulated	no	70	30	F	fresh	fresh	grass	grass	y	n	20	2	13	F_Bovinae	CHN	Asia	22.81	108.32	200	Cfa	summer	research	no	2012-08-20	fistula	liquid and solids	2880	freeze-dried	PCQI	126.4	y	y	y	1367	1190	966
GRC0420	Water buffalo	Bubalus bubalis	Bovinae	Bovidae	Buffalo	Nili-Ravi	female	mature	good	fistulated	no	70	30	F	fresh	fresh	grass	grass	y	n	20	2	13	F_Bovinae	CHN	Asia	22.81	108.32	200	Cfa	summer	research	no	2012-08-20	fistula	liquid and solids	2880	freeze-dried	PCQI	154.9	y	y	y	1800	821	636
GRC0421	Water buffalo	Bubalus bubalis	Bovinae	Bovidae	Buffalo	Nili-Ravi	female	mature	good	fistulated	no	70	30	F	fresh	fresh	grass	grass	y	n	20	2	13	F_Bovinae	CHN	Asia	22.81	108.32	200	Cfa	summer	research	no	2012-08-20	fistula	liquid and solids	2880	freeze-dried	PCQI	130.3	y	y	y	1158	918	718
GRC0422	Water buffalo	Bubalus bubalis	Bovinae	Bovidae	Buffalo	Nili-Ravi	female	old	good	fistulated	no	70	30	F	fresh	fresh	grass	grass	y	n	20	2	13	F_Bovinae	CHN	Asia	22.81	108.32	200	Cfa	summer	research	no	2012-08-20	fistula	liquid and solids	2880	freeze-dried	PCQI	141	y	y	y	1495	487	919
GRC0423	Water buffalo	Bubalus bubalis	Bovinae	Bovidae	Buffalo	Murrah	female	mature	good	fistulated	no	70	30	F	fresh	fresh	grass	grass	y	n	20	2	13	F_Bovinae	CHN	Asia	22.81	108.32	200	Cfa	summer	research	no	2012-08-20	fistula	liquid and solids	2880	freeze-dried	PCQI	25.3	y	y	y	4655	971	1516
GRC0424	Water buffalo	Bubalus bubalis	Bovinae	Bovidae	Buffalo	Murrah	female	mature	good	fistulated	no	70	30	F	fresh	fresh	grass	grass	y	n	20	2	13	F_Bovinae	CHN	Asia	22.81	108.32	200	Cfa	summer	research	no	2012-08-20	fistula	liquid and solids	2880	freeze-dried	PCQI	75.8	y	y	y	1340	4020	991
GRC0425	Water buffalo	Bubalus bubalis	Bovinae	Bovidae	Buffalo	Murrah	female	mature	good	fistulated	no	70	30	F	fresh	fresh	grass	grass	y	n	20	2	13	F_Bovinae	CHN	Asia	22.81	108.32	200	Cfa	summer	research	no	2012-08-20	fistula	liquid and solids	2880	freeze-dried	PCQI	33.8	y	y	y	1480	3817	162
GRC0426	Water buffalo	Bubalus bubalis	Bovinae	Bovidae	Buffalo	Murrah	female	old	good	fistulated	no	70	30	F	fresh	fresh	grass	grass	y	n	20	2	13	F_Bovinae	CHN	Asia	22.81	108.32	200	Cfa	summer	research	no	2012-08-20	fistula	liquid and solids	2880	freeze-dried	PCQI	53	y	y	y	1478	2671	1012
GRC0427	Water buffalo	Bubalus bubalis	Bovinae	Bovidae	Buffalo	Chinese Swamp x Murrah	female	mature	good	fistulated	no	70	30	F	fresh	fresh	grass	grass	y	n	20	2	13	F_Bovinae	CHN	Asia	22.81	108.32	200	Cfa	summer	research	no	2012-08-20	fistula	liquid and solids	2880	freeze-dried	PCQI	79	y	y	y	1773	3189	55
GRC0428	Water buffalo	Bubalus bubalis	Bovinae	Bovidae	Buffalo	Chinese Swamp x Murrah	female	mature	good	fistulated	no	70	30	F	fresh	fresh	grass	grass	y	n	20	2	13	F_Bovinae	CHN	Asia	22.81	108.32	200	Cfa	summer	research	no	2012-08-20	fistula	liquid and solids	2880	freeze-dried	PCQI	28.8	y	y	y	3634	2749	849
GRC0429	Water buffalo	Bubalus bubalis	Bovinae	Bovidae	Buffalo	Chinese Swamp x Murrah	female	old	good	fistulated	no	70	30	F	fresh	fresh	grass	grass	y	n	20	2	13	F_Bovinae	CHN	Asia	22.81	108.32	200	Cfa	summer	research	no	2012-08-20	fistula	liquid and solids	2880	freeze-dried	PCQI	33.2	y	y	y	2643	4217	724
GRC0430	Goat	Capra hircus	Caprinae	Bovidae	Goat	Guangdong	female	mature	good	fistulated	gradual concentrate increase	20	80	C	hay	NA	NA	NA	y	NA	1	2	4	C_Caprinae	CHN	Asia	40.85	110.77	1063	BSk	summer	research	no	2012-07-13	fistula	liquid and solids	30	freeze-dried	PCQI	142.1	y	y	y	7446	1612	1322
GRC0431	Goat	Capra hircus	Caprinae	Bovidae	Goat	Guangdong	female	mature	good	fistulated	gradual concentrate increase	20	80	C	hay	NA	NA	NA	y	NA	1	2	4	C_Caprinae	CHN	Asia	40.85	110.77	1063	BSk	summer	research	no	2012-07-13	fistula	liquid and solids	30	freeze-dried	PCQI	86	y	y	y	12684	1315	432
GRC0432	Goat	Capra hircus	Caprinae	Bovidae	Goat	Guangdong	female	mature	good	fistulated	gradual concentrate increase	20	80	C	hay	NA	NA	NA	y	NA	1	2	4	C_Caprinae	CHN	Asia	40.85	110.77	1063	BSk	summer	research	no	2012-07-13	fistula	liquid and solids	30	freeze-dried	PCQI	185.9	y	y	y	10370	1417	1292
GRC0433	Sheep	Ovis aries	Caprinae	Bovidae	Sheep	Dorper x Mongolian	castrated male	mature	good	fistulated	no	47	53	CF	hay	PWC	grass, legume (clover)	grass legume	y	y	8	2	4	CF_Caprinae	CHN	Asia	40.85	110.77	1063	BSk	summer	research	no	2012-07-13	fistula	liquid and solids	30	freeze-dried	PCQI	195.3	y	y	y	9757	1358	916
GRC0434	Sheep	Ovis aries	Caprinae	Bovidae	Sheep	Dorper x Mongolian	castrated male	mature	good	fistulated	no	47	53	CF	hay	PWC	grass, legume (clover)	grass legume	y	y	8	2	4	CF_Caprinae	CHN	Asia	40.85	110.77	1063	BSk	summer	research	no	2012-07-13	fistula	liquid and solids	30	freeze-dried	PCQI	251.1	y	y	y	14987	1607	1105
GRC0435	Sheep	Ovis aries	Caprinae	Bovidae	Sheep	Dorper x Mongolian	castrated male	mature	good	fistulated	no	47	53	CF	hay	PWC	grass, legume (clover)	grass legume	y	y	8	2	4	CF_Caprinae	CHN	Asia	40.85	110.77	1063	BSk	summer	research	no	2012-07-13	fistula	liquid and solids	30	freeze-dried	PCQI	240.2	y	y	y	18784	1767	1712
GRC0436	European type ("taurine") cattle	Bos taurus	Bovinae	Bovidae	Cattle	Chinese Holstein	female	mature	good	fistulated	no	75	25	F	hay, silage	PWC	grass, legume (clover)	grass legume	y	y	42	2	16	F_Bovinae	CHN	Asia	40.85	110.77	1063	BSk	autumn	research	no	2012-10-23	fistula	liquid and solids	60	freeze-dried	PCQI	264	y	y	y	16699	2249	916
GRC0437	European type ("taurine") cattle	Bos taurus	Bovinae	Bovidae	Cattle	Chinese Holstein	female	mature	good	fistulated	no	75	25	F	hay, silage	PWC	grass, legume (clover)	grass legume	y	y	42	2	16	F_Bovinae	CHN	Asia	40.85	110.77	1063	BSk	autumn	research	no	2012-10-23	fistula	liquid and solids	60	freeze-dried	PCQI	235.8	y	y	y	9812	2527	727
GRC0438	European type ("taurine") cattle	Bos taurus	Bovinae	Bovidae	Cattle	Chinese Holstein	female	mature	good	fistulated	no	50	50	CF	fresh, hay	fresh PWC	grass, legume (clover)	grass legume	y	y	NA	2	13	CF_Bovinae	CHN	Asia	39	116	60	Dwa	autumn	research	no	2012-09-01	fistula	liquid and solids	30	freeze-dried	PCQI	82.4	y	y	y	10910	1744	1291
GRC0439	European type ("taurine") cattle	Bos taurus	Bovinae	Bovidae	Cattle	Chinese Holstein	female	mature	good	fistulated	no	50	50	CF	fresh, hay	fresh PWC	grass, legume (clover)	grass legume	y	y	NA	2	13	CF_Bovinae	CHN	Asia	39	116	60	Dwa	autumn	research	no	2012-09-01	fistula	liquid and solids	30	freeze-dried	PCQI	46.1	y	y	y	4109	5588	1068
GRC0440	European type ("taurine") cattle	Bos taurus	Bovinae	Bovidae	Cattle	Chinese Holstein	female	mature	good	fistulated	no	50	50	CF	fresh, hay	fresh PWC	grass, legume (clover)	grass legume	y	y	NA	2	13	CF_Bovinae	CHN	Asia	39	116	60	Dwa	autumn	research	no	2012-09-01	fistula	liquid and solids	30	freeze-dried	PCQI	99.1	y	y	y	11429	3189	1279
GRC0441	European type ("taurine") cattle	Bos taurus	Bovinae	Bovidae	Cattle	Chinese Holstein	female	mature	good	fistulated	no	50	50	CF	fresh, hay	fresh PWC	grass, legume (clover)	grass legume	y	y	NA	2	13	CF_Bovinae	CHN	Asia	39	116	60	Dwa	autumn	research	no	2012-09-01	fistula	liquid and solids	30	freeze-dried	PCQI	99.6	y	y	y	7850	2823	1585
GRC0442	European type ("taurine") cattle?	Bos taurus	Bovinae	Bovidae	Cattle	Chinese Native	male	mature	good	NA	NA	NA	NA	NA	fresh, stover	NA	grass, rice	NA	y	y	52	ad libitum	3	NA	CHN	Asia	30.45	114.87	51	Cfa	autumn	non-production system	yes, chicken, dog	2012-10-11	fistula	liquid and solids	NA	freeze-dried	PCQI	237.3	y	y	y	6384	1639	2121
GRC0443	European type ("taurine") cattle?	Bos taurus	Bovinae	Bovidae	Cattle	Chinese Native	male	mature	good	NA	NA	NA	NA	NA	fresh, stover	NA	grass, rice	NA	y	y	52	ad libitum	3	NA	CHN	Asia	30.45	114.87	51	Cfa	autumn	non-production system	yes, chicken, dog	2012-10-11	fistula	liquid and solids	NA	freeze-dried	PCQI	243.7	y	y	y	7237	1093	2188
GRC0444	European type ("taurine") cattle	Bos taurus	Bovinae	Bovidae	Cattle	Chinese Holstein	female	mature	good	NA	NA	NA	NA	NA	stover	PPC	rice	NA	y	NA	52	2	5	NA	CHN	Asia	28.18	112.97	30	Cwa	autumn	production and research	yes, chicken	2012-11-11	fistula	liquid and solids	2880	freeze-dried	PCQI	247.6	y	y	y	8295	916	1468
GRC0445	European type ("taurine") cattle	Bos taurus	Bovinae	Bovidae	Cattle	Chinese Holstein	female	mature	good	NA	NA	NA	NA	NA	stover	PPC	rice	NA	y	NA	52	2	5	NA	CHN	Asia	28.18	112.97	30	Cwa	autumn	production and research	yes, chicken	2012-11-11	fistula	liquid and solids	2880	freeze-dried	PCQI	263.6	y	y	y	9054	846	1658
GRC0446	Goat	Capra hircus	Caprinae	Bovidae	Goat	Liuyang Black	female	mature	good	fistulated	fistula, antibiotics	55	45	FC	stover	PPC	rice	cereal	y	n	1.3	2	3	FC_Caprinae	CHN	Asia	28.18	112.97	30	Cfa	autumn	research	no	2012-11-10	fistula	liquid and solids	1440	freeze-dried	PCQI	285.5	y	y	y	12283	1011	2781
GRC0447	Goat	Capra hircus	Caprinae	Bovidae	Goat	Liuyang Black	female	mature	good	fistulated	fistula, antibiotics	55	45	FC	stover	PPC	rice	cereal	y	n	1.3	2	3	FC_Caprinae	CHN	Asia	28.18	112.97	30	Cfa	autumn	research	no	2012-11-10	fistula	liquid and solids	1440	freeze-dried	PCQI	186.3	y	y	y	11418	1928	1455
GRC0448	Goat	Capra hircus	Caprinae	Bovidae	Goat	Liuyang Black	female	mature	good	fistulated	fistula, antibiotics	55	45	FC	stover	PPC	rice	cereal	y	n	1.3	2	3	FC_Caprinae	CHN	Asia	28.18	112.97	30	Cfa	autumn	research	no	2012-11-10	fistula	liquid and solids	1440	freeze-dried	PCQI	198.7	y	y	y	14956	1014	1101
GRC0449	Goat	Capra hircus	Caprinae	Bovidae	Goat	Liuyang Black	female	mature	good	fistulated	fistula, antibiotics	55	45	FC	stover	PPC	rice	cereal	y	n	1.3	2	3	FC_Caprinae	CHN	Asia	28.18	112.97	30	Cfa	autumn	research	no	2012-11-10	fistula	liquid and solids	1440	freeze-dried	PCQI	246.9	y	y	y	9139	1288	1081
GRC0450	Goat	Capra hircus	Caprinae	Bovidae	Goat	Liuyang Black	female	mature	good	fistulated	fistula, antibiotics	55	45	FC	stover	PPC	rice	cereal	y	n	1.3	2	3	FC_Caprinae	CHN	Asia	28.18	112.97	30	Cfa	autumn	research	no	2012-11-10	fistula	liquid and solids	1440	freeze-dried	PCQI	242.6	y	y	y	11242	1384	76
GRC0458	European type ("taurine") cattle	Bos taurus	Bovinae	Bovidae	Cattle	Holstein x Simmental	female	mature	good	fistulated	no	80	20	F	hay, silage	PWC	maize, grass, legume (clover)	NA	y	y	3	ad libitum	3	F_Bovinae	CHE	Europe	46.77	7.1	650	Cfb	winter	production	yes	2012-12-12	fistula	liquid and solids	30	freeze-dried	PCQI	212.2	y	y	y	4688	774	1250
GRC0459	European type ("taurine") cattle	Bos taurus	Bovinae	Bovidae	Cattle	Holstein x Simmental	female	mature	good	fistulated	no	80	20	F	hay, silage	PWC	maize, grass, legume (clover)	NA	y	y	3	ad libitum	3	F_Bovinae	CHE	Europe	46.77	7.1	650	Cfb	winter	production	yes	2012-12-12	fistula	liquid and solids	30	freeze-dried	PCQI	232.7	y	y	y	4727	993	2184
GRC0460	European type ("taurine") cattle	Bos taurus	Bovinae	Bovidae	Cattle	Holstein x Simmental	female	old	overweight	fistulated	no	80	20	F	hay, silage	PWC	maize, grass, legume (clover)	NA	y	y	3	ad libitum	3	F_Bovinae	CHE	Europe	46.77	7.1	650	Cfb	winter	production	yes	2012-12-12	fistula	liquid and solids	30	freeze-dried	PCQI	273	y	y	y	4165	870	1862
GRC0461	European type ("taurine") cattle	Bos taurus	Bovinae	Bovidae	Cattle	Holstein x Simmental	female	old	good	fistulated	no	80	20	F	hay, silage	PWC	maize, grass, legume (clover)	NA	y	y	3	ad libitum	3	F_Bovinae	CHE	Europe	46.77	7.1	650	Cfb	winter	production	yes	2012-12-12	fistula	liquid and solids	30	freeze-dried	PCQI	261.6	y	y	y	5228	860	1676
GRC0464	Chamois	Rupicapra rupicapra	Caprinae	Bovidae	NA	NA	female	old	good	no	no	100	0	F	fresh	fresh	grass	grass	n	n	52	ad libitum	2	F_Caprinae	SVN	Europe	46.05	14.5	2012	Dfb	autumn	wild	wild	2012-10-31	post mortem	liquid and solids	60	freeze-dried	PCQI	202.6	y	y	y	2710	4357	1093
GRC0465	Chamois	Rupicapra rupicapra	Caprinae	Bovidae	NA	NA	male	mature	good	no	no	100	0	F	fresh	fresh	grass	grass	n	n	52	ad libitum	2	F_Caprinae	SVN	Europe	46.05	14.5	2012	Dfb	autumn	wild	wild	2012-11-02	post mortem	liquid and solids	60	freeze-dried	PCQI	282.9	y	y	y	2122	3041	2102
GRC0466	Chamois	Rupicapra rupicapra	Caprinae	Bovidae	NA	NA	male	old	good	no	no	100	0	F	fresh	fresh	grass	grass	n	n	52	ad libitum	2	F_Caprinae	SVN	Europe	46.05	14.5	2012	Dfb	autumn	wild	wild	2012-10-18	post mortem	liquid and solids	60	freeze-dried	PCQI	259.3	y	y	y	2682	2727	1280
GRC0467	Chamois	Rupicapra rupicapra	Caprinae	Bovidae	NA	NA	female	mature	good	no	no	100	0	F	fresh	fresh	grass	grass	n	n	52	ad libitum	2	F_Caprinae	SVN	Europe	46.05	14.5	2012	Dfb	autumn	wild	wild	2012-11-21	post mortem	liquid and solids	60	freeze-dried	PCQI	313.2	y	y	y	3695	2183	1900
GRC0468	Red deer	Cervus elaphus	Cervidae	Cervidae	Deer	NA	female	old	good	no	no	100	0	F	fresh	fresh	grass	grass	n	n	52	ad libitum	2	F_Cervidae	SVN	Europe	46.05	14.5	2012	Dfb	autumn	wild	wild	2012-11-02	post mortem	liquid and solids	60	freeze-dried	PCQI	273.2	y	y	y	4781	1819	1755
GRC0469	Red deer	Cervus elaphus	Cervidae	Cervidae	Deer	NA	male	mature	good	no	no	100	0	F	fresh	fresh	grass	grass	n	n	52	ad libitum	2	F_Cervidae	SVN	Europe	46.05	14.5	2012	Dfb	autumn	wild	wild	2012-11-07	post mortem	liquid and solids	60	freeze-dried	PCQI	255.4	y	y	y	10834	1927	470
GRC0470	Red deer	Cervus elaphus	Cervidae	Cervidae	Deer	NA	male	mature	good	no	no	100	0	F	fresh	fresh	grass	grass	n	n	52	ad libitum	2	F_Cervidae	SVN	Europe	46.05	14.5	2012	Dfb	autumn	wild	wild	2012-10-29	post mortem	liquid and solids	60	freeze-dried	PCQI	348	y	y	y	9987	1642	978
GRC0471	Red deer	Cervus elaphus	Cervidae	Cervidae	Deer	NA	male	mature	good	no	no	100	0	F	fresh	fresh	grass	grass	n	n	52	ad libitum	2	F_Cervidae	SVN	Europe	46.05	14.5	2012	Dfb	autumn	wild	wild	2012-11-15	post mortem	liquid and solids	60	freeze-dried	PCQI	362.8	y	y	y	7994	1224	4563
GRC0472	Roe deer	Capreolus capreolus	Cervidae	Cervidae	Deer	NA	female	mature	good	no	no	100	0	F	fresh	fresh	grass	grass	n	n	52	ad libitum	2	F_Cervidae	SVN	Europe	46.05	14.5	2012	Dfb	autumn	wild	wild	2012-10-14	post mortem	liquid and solids	60	freeze-dried	PCQI	113.1	y	y	y	2473	964	2192
GRC0473	Roe deer	Capreolus capreolus	Cervidae	Cervidae	Deer	NA	female	old	good	no	no	100	0	F	fresh	fresh	grass	grass	n	n	52	ad libitum	2	F_Cervidae	SVN	Europe	46.05	14.5	2012	Dfb	autumn	wild	wild	2012-10-08	post mortem	liquid and solids	60	freeze-dried	PCQI	20.8	y	y	n	6052	4348	1
GRC0474	Roe deer	Capreolus capreolus	Cervidae	Cervidae	Deer	NA	female	mature	good	no	no	100	0	F	fresh	fresh	grass	grass	n	n	52	ad libitum	2	F_Cervidae	SVN	Europe	46.05	14.5	2012	Dfb	autumn	wild	wild	2012-10-09	post mortem	liquid and solids	60	freeze-dried	PCQI	31.6	y	y	y	11823	1326	1861
GRC0475	Roe deer	Capreolus capreolus	Cervidae	Cervidae	Deer	NA	female	mature	good	no	no	100	0	F	fresh	fresh	grass	grass	n	n	52	ad libitum	2	F_Cervidae	SVN	Europe	46.05	14.5	2012	Dfb	autumn	wild	wild	2012-10-24	post mortem	liquid and solids	60	freeze-dried	PCQI	46.8	y	y	n	19162	1258	0
GRC0476	Mouflon	Ovis aries musimon	Caprinae	Bovidae	NA	NA	male	mature	good	no	no	100	0	F	fresh	fresh	grass	grass	n	n	52	ad libitum	2	F_Caprinae	SVN	Europe	46.05	14.5	2012	Dfb	autumn	wild	wild	2012-10-28	post mortem	liquid and solids	60	freeze-dried	PCQI	139.3	y	y	y	17596	1081	2659
GRC0477	Mouflon	Ovis aries musimon	Caprinae	Bovidae	NA	NA	female	mature	good	no	no	100	0	F	fresh	fresh	grass	grass	n	n	52	ad libitum	2	F_Caprinae	SVN	Europe	46.05	14.5	2012	Dfb	autumn	wild	wild	2012-11-02	post mortem	liquid and solids	60	freeze-dried	PCQI	93	y	y	y	15098	833	3401
GRC0478	Steinbock	Capra ibex	Caprinae	Bovidae	NA	NA	female	mature	good	no	no	100	0	F	fresh	fresh	grass	grass	n	n	52	ad libitum	2	F_Caprinae	SVN	Europe	46.05	14.5	2012	Dfb	autumn	wild	wild	2012-10-01	post mortem	liquid and solids	60	freeze-dried	PCQI	125.7	y	y	y	12955	731	4594
GRC0479	Steinbock	Capra ibex	Caprinae	Bovidae	NA	NA	male	old	good	no	no	100	0	F	fresh	fresh	grass	grass	n	n	52	ad libitum	2	F_Caprinae	SVN	Europe	46.05	14.5	2012	Dfb	autumn	wild	wild	2012-10-03	post mortem	liquid and solids	60	freeze-dried	PCQI	256.3	y	y	y	12567	710	4846
GRC0480	European type ("taurine") cattle	Bos taurus	Bovinae	Bovidae	Cattle	Friesian	female	mature	good	fistulated	no	100	0	F	fresh	fresh	grass	grass	n	n	NA	ad libitum	8	F_Bovinae	NZL	Australasia	-37.76	175.36	41	Cfb	summer	research	yes	2011-02-24	fistula	liquid and solids	40	freeze-dried	PCQI	291.8	y	y	y	12324	1494	1963
GRC0481	European type ("taurine") cattle	Bos taurus	Bovinae	Bovidae	Cattle	Friesian	female	mature	good	fistulated	no	100	0	F	fresh	fresh	grass	grass	n	n	NA	ad libitum	8	F_Bovinae	NZL	Australasia	-37.76	175.36	41	Cfb	summer	research	yes	2011-02-24	fistula	liquid and solids	40	freeze-dried	PCQI	297.9	y	y	y	12942	1210	1787
GRC0482	European type ("taurine") cattle	Bos taurus	Bovinae	Bovidae	Cattle	Friesian	female	old	good	fistulated	no	100	0	F	fresh	fresh	grass	grass	n	n	NA	ad libitum	8	F_Bovinae	NZL	Australasia	-37.76	175.36	41	Cfb	summer	research	yes	2011-02-24	fistula	liquid and solids	40	freeze-dried	PCQI	287.8	y	y	y	13760	948	1346
GRC0483	European type ("taurine") cattle	Bos taurus	Bovinae	Bovidae	Cattle	Friesian	female	mature	good	fistulated	no	100	0	F	fresh	fresh	chicory, grass	NA	n	y	1	ad libitum	8	F_Bovinae	NZL	Australasia	-37.76	175.36	41	Cfb	summer	research	yes	2011-02-24	fistula	liquid and solids	40	freeze-dried	PCQI	285.9	y	y	y	14893	781	1428
GRC0484	European type ("taurine") cattle	Bos taurus	Bovinae	Bovidae	Cattle	Friesian	female	mature	good	fistulated	no	100	0	F	fresh	fresh	chicory, grass	NA	n	y	1	ad libitum	8	F_Bovinae	NZL	Australasia	-37.76	175.36	41	Cfb	summer	research	yes	2011-02-24	fistula	liquid and solids	40	freeze-dried	PCQI	285.6	y	y	y	17992	1712	1953
GRC0485	European type ("taurine") cattle	Bos taurus	Bovinae	Bovidae	Cattle	Friesian	female	mature	good	fistulated	no	100	0	F	fresh	fresh	chicory, grass	NA	n	y	1	ad libitum	8	F_Bovinae	NZL	Australasia	-37.76	175.36	41	Cfb	summer	research	yes	2011-02-24	fistula	liquid and solids	40	freeze-dried	PCQI	294.3	y	y	y	17331	1662	1834
GRC0486	European type ("taurine") cattle	Bos taurus	Bovinae	Bovidae	Cattle	Friesian	female	mature	good	fistulated	no	100	0	F	fresh	fresh	chicory, grass	NA	n	y	1	ad libitum	8	F_Bovinae	NZL	Australasia	-37.76	175.36	41	Cfb	summer	research	yes	2011-02-24	fistula	liquid and solids	40	freeze-dried	PCQI	321.9	y	y	y	16503	1441	1018
GRC0487	European type ("taurine") cattle	Bos taurus	Bovinae	Bovidae	Cattle	Friesian	female	mature	good	fistulated	no	60	40	FC	fresh	fresh	chicory, plantain	NA	n	y	1	ad libitum	8	FC_Bovinae	NZL	Australasia	-37.76	175.36	41	Cfb	summer	research	yes	2011-02-24	fistula	liquid and solids	40	freeze-dried	PCQI	307.8	y	y	y	16149	1130	4086
GRC0488	European type ("taurine") cattle	Bos taurus	Bovinae	Bovidae	Cattle	Friesian	female	mature	good	fistulated	no	60	40	FC	fresh	fresh	chicory, plantain	NA	n	y	1	ad libitum	8	FC_Bovinae	NZL	Australasia	-37.76	175.36	41	Cfb	summer	research	yes	2011-02-24	fistula	liquid and solids	40	freeze-dried	PCQI	267.7	y	y	y	6189	1554	867
GRC0489	European type ("taurine") cattle	Bos taurus	Bovinae	Bovidae	Cattle	Friesian	female	mature	good	fistulated	no	60	40	FC	fresh	fresh	chicory, plantain	NA	n	y	1	ad libitum	8	FC_Bovinae	NZL	Australasia	-37.76	175.36	41	Cfb	summer	research	yes	2011-02-24	fistula	liquid and solids	40	freeze-dried	PCQI	321.1	y	y	y	5588	1084	1441
GRC0490	European type ("taurine") cattle	Bos taurus	Bovinae	Bovidae	Cattle	Friesian x Jersey	female	old	good	fistulated	no	60	40	FC	fresh	fresh	chicory, plantain	NA	n	y	1	ad libitum	8	FC_Bovinae	NZL	Australasia	-37.76	175.36	41	Cfb	summer	research	yes	2011-02-24	fistula	liquid and solids	40	freeze-dried	PCQI	297.9	y	y	y	3922	746	1085
GRC0491	European type ("taurine") cattle	Bos taurus	Bovinae	Bovidae	Cattle	Friesian x Hereford x Holstein	female	mature	good	no	no	100	0	F	fresh, silage	fresh PWC	maize, grass	cereal grass	y	n	3	2	5	F_Bovinae	NZL	Australasia	-40.35	175.6	45	Cfb	summer	research	yes	2011-12-07	stomach tube	liquid and solids	NA	freeze-dried	PCQI	199.9	y	y	y	2337	1626	1830
GRC0492	European type ("taurine") cattle	Bos taurus	Bovinae	Bovidae	Cattle	Friesian x Hereford x Holstein	female	mature	good	no	no	100	0	F	fresh, silage	fresh PWC	maize, grass	cereal grass	y	n	3	2	5	F_Bovinae	NZL	Australasia	-40.35	175.6	45	Cfb	summer	research	yes	2011-12-07	stomach tube	liquid and solids	NA	freeze-dried	PCQI	196.2	y	y	y	2726	1025	1489
GRC0493	European type ("taurine") cattle	Bos taurus	Bovinae	Bovidae	Cattle	Friesian x Hereford x Holstein	female	mature	good	no	no	65	35	FC	fresh	fresh	grass	grass	n	n	3	2	5	FC_Bovinae	NZL	Australasia	-40.35	175.6	45	Cfb	summer	research	yes	2011-12-07	stomach tube	liquid and solids	NA	freeze-dried	PCQI	232.8	y	y	y	3818	1191	2473
GRC0494	European type ("taurine") cattle	Bos taurus	Bovinae	Bovidae	Cattle	Friesian x Hereford x Holstein	female	mature	good	no	no	65	35	FC	fresh	fresh	grass	grass	n	n	3	2	5	FC_Bovinae	NZL	Australasia	-40.35	175.6	45	Cfb	summer	research	yes	2011-12-07	stomach tube	liquid and solids	NA	freeze-dried	PCQI	317.4	y	y	y	7	424	2036
GRC0495	European type ("taurine") cattle	Bos taurus	Bovinae	Bovidae	Cattle	Friesian x Hereford x Holstein	female	mature	good	no	no	65	35	FC	fresh	fresh	grass	grass	n	n	3	2	5	FC_Bovinae	NZL	Australasia	-40.35	175.6	45	Cfb	summer	research	yes	2011-12-09	stomach tube	liquid and solids	NA	freeze-dried	PCQI	215	y	y	y	2466	696	213
GRC0496	European type ("taurine") cattle	Bos taurus	Bovinae	Bovidae	Cattle	Friesian x Hereford x Holstein	female	mature	good	no	no	65	35	FC	fresh	fresh	grass	grass	n	n	3	2	5	FC_Bovinae	NZL	Australasia	-40.35	175.6	45	Cfb	summer	research	yes	2011-12-09	stomach tube	liquid and solids	NA	freeze-dried	PCQI	237.2	y	y	y	2536	552	1114
GRC0497	European type ("taurine") cattle	Bos taurus	Bovinae	Bovidae	Cattle	Friesian x Hereford x Holstein	female	mature	good	no	no	100	0	F	fresh	fresh	grass	grass	n	n	3	2	5	F_Bovinae	NZL	Australasia	-40.35	175.6	45	Cfb	summer	research	yes	2011-12-09	stomach tube	liquid and solids	NA	freeze-dried	PCQI	237.9	y	y	y	2643	840	1
GRC0498	European type ("taurine") cattle	Bos taurus	Bovinae	Bovidae	Cattle	Friesian x Hereford x Holstein	female	mature	good	no	no	100	0	F	fresh	fresh	grass	grass	n	n	3	2	5	F_Bovinae	NZL	Australasia	-40.35	175.6	45	Cfb	summer	research	yes	2011-12-09	stomach tube	liquid and solids	NA	freeze-dried	PCQI	196.7	y	y	y	2611	932	0
GRC0499	European type ("taurine") cattle	Bos taurus	Bovinae	Bovidae	Cattle	Friesian x Hereford x Holstein	female	mature	good	no	no	100	0	F	fresh, silage	fresh PWC	maize, grass	cereal grass	y	n	3	2	5	F_Bovinae	NZL	Australasia	-40.35	175.6	45	Cfb	summer	research	yes	2011-12-12	stomach tube	liquid and solids	NA	freeze-dried	PCQI	272.9	y	y	y	2488	1024	1868
GRC0500	European type ("taurine") cattle	Bos taurus	Bovinae	Bovidae	Cattle	Friesian x Hereford x Holstein	female	mature	good	no	no	100	0	F	fresh, silage	fresh PWC	maize, grass	cereal grass	y	n	3	2	5	F_Bovinae	NZL	Australasia	-40.35	175.6	45	Cfb	summer	research	yes	2011-12-12	stomach tube	liquid and solids	NA	freeze-dried	PCQI	286.3	y	y	y	2579	1779	1573
GRC0501	European type ("taurine") cattle	Bos taurus	Bovinae	Bovidae	Cattle	Friesian x Hereford x Holstein	female	mature	good	no	no	100	0	F	fresh	fresh	grass	grass	n	n	3	2	5	F_Bovinae	NZL	Australasia	-40.35	175.6	45	Cfb	summer	research	yes	2011-12-12	stomach tube	liquid and solids	NA	freeze-dried	PCQI	242.1	y	y	y	1887	2128	1926
GRC0502	European type ("taurine") cattle	Bos taurus	Bovinae	Bovidae	Cattle	Friesian x Hereford x Holstein	female	mature	good	no	no	100	0	F	fresh	fresh	grass	grass	n	n	3	2	5	F_Bovinae	NZL	Australasia	-40.35	175.6	45	Cfb	summer	research	yes	2011-12-12	stomach tube	liquid and solids	NA	freeze-dried	PCQI	266.5	y	y	y	2460	495	1618
GRC0503	European type ("taurine") cattle	Bos taurus	Bovinae	Bovidae	Cattle	Simmental	female	young	good	no	no	NA	NA	NA	hay	PWC	NA	NA	y	NA	35	2	NA	NA	SRB	Europe	43.87	19.92	486	Cfb	winter	production	NA	2013-01-18	post mortem	liquid and solids	10	freeze-dried	PCQI	71	y	y	y	1461	180	474
GRC0504	European type ("taurine") cattle	Bos taurus	Bovinae	Bovidae	Cattle	Simmental	female	young	good	no	no	NA	NA	NA	hay	PWC	NA	NA	y	NA	35	2	NA	NA	SRB	Europe	43.87	19.92	486	Cfb	winter	production	NA	2013-01-18	post mortem	liquid and solids	23	freeze-dried	PCQI	120	y	y	y	3541	215	1396
GRC0505	European type ("taurine") cattle	Bos taurus	Bovinae	Bovidae	Cattle	Simmental	female	young	good	no	no	NA	NA	NA	hay	PWC	NA	NA	y	NA	35	2	NA	NA	SRB	Europe	43.87	19.92	486	Cfb	winter	production	NA	2013-01-18	post mortem	liquid and solids	20	freeze-dried	PCQI	157.2	y	y	y	3901	680	2259
GRC0506	European type ("taurine") cattle	Bos taurus	Bovinae	Bovidae	Cattle	Simmental	female	young	good	no	no	NA	NA	NA	hay	PWC	NA	NA	y	NA	35	2	NA	NA	SRB	Europe	43.87	19.92	486	Cfb	winter	production	NA	2013-01-18	post mortem	liquid and solids	12	freeze-dried	PCQI	168.3	y	y	y	3894	755	2442
GRC0507	European type ("taurine") cattle	Bos taurus	Bovinae	Bovidae	Cattle	Simmental	female	young	good	no	no	NA	NA	NA	hay	PWC	NA	NA	y	NA	35	2	NA	NA	SRB	Europe	43.87	19.92	486	Cfb	winter	production	NA	2013-01-18	post mortem	liquid and solids	7	freeze-dried	PCQI	168.1	y	y	y	5254	963	2387
GRC0508	European type ("taurine") cattle	Bos taurus	Bovinae	Bovidae	Cattle	Simmental	female	mature	good	no	no	NA	NA	NA	hay	PWC	NA	NA	y	NA	39	2	NA	NA	SRB	Europe	43.73	20.62	234	Cfb	winter	production	NA	2013-01-18	post mortem	liquid and solids	30	freeze-dried	PCQI	139.9	y	y	y	5320	1382	1974
GRC0509	European type ("taurine") cattle	Bos taurus	Bovinae	Bovidae	Cattle	Simmental	female	young	good	no	no	NA	NA	NA	hay	PWC	NA	NA	y	NA	39	2	NA	NA	SRB	Europe	43.73	20.62	234	Cfb	winter	production	NA	2013-01-18	post mortem	liquid and solids	27	freeze-dried	PCQI	188.6	y	y	y	11642	479	2157
GRC0510	European type ("taurine") cattle	Bos taurus	Bovinae	Bovidae	Cattle	Simmental	female	young	good	no	no	NA	NA	NA	hay	PWC	NA	NA	y	NA	39	2	NA	NA	SRB	Europe	43.73	20.62	234	Cfb	winter	production	NA	2013-01-18	post mortem	liquid and solids	22	freeze-dried	PCQI	144.9	y	y	y	2292	604	480
GRC0511	European type ("taurine") cattle	Bos taurus	Bovinae	Bovidae	Cattle	Simmental	female	young	good	no	no	NA	NA	NA	hay	PWC	NA	NA	y	NA	39	2	NA	NA	SRB	Europe	43.73	20.62	234	Cfb	winter	production	NA	2013-01-18	post mortem	liquid and solids	16	freeze-dried	PCQI	187.7	y	y	y	2463	808	4360
GRC0512	European type ("taurine") cattle	Bos taurus	Bovinae	Bovidae	Cattle	Cika	male	mature	good	no	no	NA	NA	NA	fresh, hay	fresh PWC	grass	NA	y	n	52	ad libitum	2	NA	SVN	Europe	46.13	14.76	500	Cfb	winter	production	yes	2012-12-19	post mortem	liquid and solids	60	freeze-dried	PCQI	276.2	y	y	y	2277	68	2576
GRC0513	European type ("taurine") cattle	Bos taurus	Bovinae	Bovidae	Cattle	Cika	male	mature	good	no	no	NA	NA	NA	fresh, hay	fresh PWC	grass	NA	y	n	52	ad libitum	2	NA	SVN	Europe	46.13	14.76	500	Cfb	winter	production	yes	2012-12-19	post mortem	liquid and solids	60	freeze-dried	PCQI	302.9	y	y	y	2279	924	1283
GRC0514	European type ("taurine") cattle	Bos taurus	Bovinae	Bovidae	Cattle	Cika	male	mature	good	no	no	100	0	F	fresh, hay	fresh PWC	grass	grass	n	n	52	ad libitum	2	F_Bovinae	SVN	Europe	46.24	14.31	700	Cfb	winter	production	yes	2012-12-19	post mortem	liquid and solids	60	freeze-dried	PCQI	275.9	y	y	y	2562	810	568
GRC0515	Sheep	Ovis aries	Caprinae	Bovidae	Sheep	Jezersko Solcavska	male	young	good	no	no	100	0	F	fresh, silage	fresh PWC	maize, grass	cereal grass	y	n	52	ad libitum	2	F_Caprinae	SVN	Europe	46.08	14	700	Cfa	autumn	production	yes	2012-11-21	post mortem	liquid and solids	60	freeze-dried	PCQI	365.6	y	y	y	4000	884	1688
GRC0516	Sheep	Ovis aries	Caprinae	Bovidae	Sheep	Jezersko Solcavska	male	young	good	no	no	100	0	F	fresh, silage	fresh PWC	maize, grass	cereal grass	y	n	52	ad libitum	2	F_Caprinae	SVN	Europe	46.08	14	700	Cfa	winter	production	yes	2013-01-28	post mortem	liquid and solids	60	freeze-dried	PCQI	328.4	y	y	y	5393	2125	589
GRC0517	Sheep	Ovis aries	Caprinae	Bovidae	Sheep	Jezersko Solcavska	male	young	good	no	no	100	0	F	fresh, silage	fresh PWC	maize, grass	cereal grass	y	n	52	ad libitum	2	F_Caprinae	SVN	Europe	46.08	14	700	Cfa	winter	production	yes	2013-01-28	post mortem	liquid and solids	60	freeze-dried	PCQI	352	y	y	y	9687	1837	55
GRC0518	Sheep	Ovis aries	Caprinae	Bovidae	Sheep	Jezersko Solcavska	male	young	good	no	no	100	0	F	fresh, silage	fresh PWC	maize, grass	cereal grass	y	n	52	ad libitum	2	F_Caprinae	SVN	Europe	46.08	14	700	Cfa	winter	production	yes	2013-01-28	post mortem	liquid and solids	60	freeze-dried	PCQI	282.1	y	y	y	3118	616	3037
GRC0519	Sheep	Ovis aries	Caprinae	Bovidae	Sheep	Jezersko Solcavska	male	young	good	no	no	100	0	F	fresh, silage	fresh PWC	maize, grass	cereal grass	y	n	52	ad libitum	2	F_Caprinae	SVN	Europe	46.08	14	700	Cfa	winter	production	yes	2013-01-28	post mortem	liquid and solids	60	freeze-dried	PCQI	275.6	y	y	y	4523	765	2353
GRC0520	European type ("taurine") cattle	Bos taurus	Bovinae	Bovidae	Cattle	Jutland	female	mature	good	no	no	86	14	F	silage, straw	PWC PPC	grass	grass	y	n	17	ad libitum	ad libitum	F_Bovinae	DNK	Europe	56.43	10.34	30	Cfb	winter	non-production system	yes	2013-01-04	stomach tube	liquid and solids	60	freeze-dried	PCQI	212	y	y	n	4006	979	0
GRC0521	European type ("taurine") cattle	Bos taurus	Bovinae	Bovidae	Cattle	Jutland	female	mature	good	no	no	86	14	F	silage, straw	PWC PPC	grass	grass	y	n	17	ad libitum	ad libitum	F_Bovinae	DNK	Europe	56.43	10.34	30	Cfb	winter	non-production system	yes	2013-01-04	stomach tube	liquid and solids	60	freeze-dried	PCQI	172.4	y	y	n	2059	606	0
GRC0522	European type ("taurine") cattle	Bos taurus	Bovinae	Bovidae	Cattle	Jutland	female	mature	good	no	no	86	14	F	silage, straw	PWC PPC	grass	grass	y	n	17	ad libitum	ad libitum	F_Bovinae	DNK	Europe	56.43	10.34	30	Cfb	winter	non-production system	yes	2013-01-04	stomach tube	liquid and solids	60	freeze-dried	PCQI	219.9	y	y	n	6829	781	19
GRC0523	European type ("taurine") cattle	Bos taurus	Bovinae	Bovidae	Cattle	Jutland	female	mature	good	no	no	86	14	F	silage, straw	PWC PPC	grass	grass	y	n	17	ad libitum	ad libitum	F_Bovinae	DNK	Europe	56.43	10.34	30	Cfb	winter	non-production system	yes	2013-01-04	stomach tube	liquid and solids	60	freeze-dried	PCQI	260.7	y	y	y	4298	733	2470
GRC0525	European type ("taurine") cattle	Bos taurus	Bovinae	Bovidae	Cattle	Danish Shorthorn	female	mature	good	no	no	86	14	F	silage, straw	PWC PPC	grass	grass	y	n	17	ad libitum	ad libitum	F_Bovinae	DNK	Europe	56.43	10.34	30	Cfb	winter	non-production system	yes	2013-01-04	stomach tube	liquid and solids	60	freeze-dried	PCQI	223.5	y	y	n	8395	1012	5
GRC0526	European type ("taurine") cattle	Bos taurus	Bovinae	Bovidae	Cattle	Danish Shorthorn	female	old	good	no	no	86	14	F	silage, straw	PWC PPC	grass	grass	y	n	17	ad libitum	ad libitum	F_Bovinae	DNK	Europe	55.63	9.08	70	Cfb	winter	non-production system	yes	2013-01-04	stomach tube	liquid and solids	120	freeze-dried	PCQI	262	y	y	y	5864	934	103
GRC0527	European type ("taurine") cattle	Bos taurus	Bovinae	Bovidae	Cattle	Danish Shorthorn	female	old	good	no	no	86	14	F	silage, straw	PWC PPC	grass	grass	y	n	17	ad libitum	ad libitum	F_Bovinae	DNK	Europe	55.63	9.08	70	Cfb	winter	non-production system	yes	2013-01-04	stomach tube	liquid and solids	120	freeze-dried	PCQI	220.9	y	y	y	7630	1938	33
GRC0528	European type ("taurine") cattle	Bos taurus	Bovinae	Bovidae	Cattle	Danish Shorthorn	female	mature	good	no	no	86	14	F	silage, straw	PWC PPC	grass	grass	y	n	17	ad libitum	ad libitum	F_Bovinae	DNK	Europe	55.63	9.08	70	Cfb	winter	non-production system	yes	2013-01-04	stomach tube	liquid and solids	120	freeze-dried	PCQI	23.4	y	y	n	5411	723	0
GRC0529	European type ("taurine") cattle	Bos taurus	Bovinae	Bovidae	Cattle	Finnish Ayrshire	female	mature	good	no	no	90	10	F	silage, straw	PWC PPC	grass	grass	y	n	17	ad libitum	ad libitum	F_Bovinae	FIN	Europe	60.81	23.62	120	Dfc	winter	research	yes	2013-01-28	stomach tube	liquid and solids	5	freeze-dried	PCQI	146.7	y	y	y	7757	3179	183
GRC0530	European type ("taurine") cattle	Bos taurus	Bovinae	Bovidae	Cattle	Finnish Ayrshire	female	mature	good	no	no	90	10	F	silage, straw	PWC PPC	grass	grass	y	n	17	ad libitum	ad libitum	F_Bovinae	FIN	Europe	60.81	23.62	120	Dfc	winter	research	yes	2013-01-28	stomach tube	liquid and solids	5	freeze-dried	PCQI	82.4	y	y	y	1852	2187	103
GRC0531	European type ("taurine") cattle	Bos taurus	Bovinae	Bovidae	Cattle	Western Finncattle	female	mature	good	no	no	90	10	F	silage, straw	PWC PPC	grass	grass	y	n	17	ad libitum	ad libitum	F_Bovinae	FIN	Europe	60.81	23.62	120	Dfc	winter	research	yes	2013-01-28	stomach tube	liquid and solids	5	freeze-dried	PCQI	134.8	y	y/n	y	8146	28	100
GRC0532	European type ("taurine") cattle	Bos taurus	Bovinae	Bovidae	Cattle	Western Finncattle	female	mature	good	no	no	90	10	F	silage, straw	PWC PPC	grass	grass	y	n	17	ad libitum	ad libitum	F_Bovinae	FIN	Europe	60.81	23.62	120	Dfc	winter	research	yes	2013-01-28	stomach tube	liquid and solids	5	freeze-dried	PCQI	232.6	y	y	n	10129	2287	0
GRC0533	European type ("taurine") cattle	Bos taurus	Bovinae	Bovidae	Cattle	Western Finncattle	female	mature	good	no	no	90	10	F	silage, straw	PWC PPC	grass	grass	y	n	17	ad libitum	ad libitum	F_Bovinae	FIN	Europe	60.81	23.62	120	Dfc	winter	research	yes	2013-01-28	stomach tube	liquid and solids	5	freeze-dried	PCQI	143.5	y	y	n	12921	2797	0
GRC0534	European type ("taurine") cattle	Bos taurus	Bovinae	Bovidae	Cattle	Finnish Ayrshire	female	mature	good	no	no	90	10	F	silage, straw	PWC PPC	grass	grass	y	n	17	ad libitum	ad libitum	F_Bovinae	FIN	Europe	60.81	23.62	120	Dfc	winter	research	yes	2013-01-28	stomach tube	liquid and solids	5	freeze-dried	PCQI	75.4	y	y	n	13925	2172	0
GRC0535	European type ("taurine") cattle	Bos taurus	Bovinae	Bovidae	Cattle	Finnish Ayrshire	female	mature	good	no	no	90	10	F	silage, straw	PWC PPC	grass	grass	y	n	17	ad libitum	ad libitum	F_Bovinae	FIN	Europe	60.81	23.62	120	Dfc	winter	research	yes	2013-01-28	stomach tube	liquid and solids	5	freeze-dried	PCQI	146.6	y	y	n	12409	3046	0
GRC0536	European type ("taurine") cattle	Bos taurus	Bovinae	Bovidae	Cattle	Western Finncattle	female	mature	good	no	no	90	10	F	silage, straw	PWC PPC	grass	grass	y	n	17	ad libitum	ad libitum	F_Bovinae	FIN	Europe	60.81	23.62	120	Dfc	winter	research	yes	2013-01-28	stomach tube	liquid and solids	5	freeze-dried	PCQI	125	y	y	n	12165	3353	16
GRC0539	European type ("taurine") cattle	Bos taurus	Bovinae	Bovidae	Cattle	Limousin	female	mature	good	no	no	86	14	F	silage, straw	PWC PPC	grass	grass	y	n	17	ad libitum	ad libitum	F_Bovinae	DNK	Europe	56.26	9.86	70	Cfb	winter	production	yes	2013-01-12	stomach tube	liquid and solids	240	freeze-dried	PCQI	50	y	y	y	16936	3380	1586
GRC0540	European type ("taurine") cattle	Bos taurus	Bovinae	Bovidae	Cattle	Limousin	female	mature	good	no	no	86	14	F	silage, straw	PWC PPC	grass	grass	y	n	17	ad libitum	ad libitum	F_Bovinae	DNK	Europe	56.26	9.86	70	Cfb	winter	production	yes	2013-01-12	stomach tube	liquid and solids	60	freeze-dried	PCQI	90.3	y	y	y	16730	2351	2213
GRC0541	European type ("taurine") cattle	Bos taurus	Bovinae	Bovidae	Cattle	Limousin	female	mature	good	no	no	86	14	F	silage, straw	PWC PPC	grass	grass	y	n	17	ad libitum	ad libitum	F_Bovinae	DNK	Europe	56.26	9.86	70	Cfb	winter	production	yes	2013-01-12	stomach tube	liquid and solids	60	freeze-dried	PCQI	113.1	y	y	y	23314	3393	2545
GRC0542	European type ("taurine") cattle	Bos taurus	Bovinae	Bovidae	Cattle	Limousin	female	mature	good	no	no	86	14	F	silage, straw	PWC PPC	grass	grass	y	n	17	ad libitum	ad libitum	F_Bovinae	DNK	Europe	56.26	9.86	70	Cfb	winter	production	yes	2013-01-12	stomach tube	liquid and solids	60	freeze-dried	PCQI	94.2	y	y	y	24140	3027	2310
GRC0544	European type ("taurine") cattle	Bos taurus	Bovinae	Bovidae	Cattle	Icelandic	female	mature	good	no	no	68	32	FC	silage	PWC	grass	grass	y	NA	17	ad libitum	ad libitum	FC_Bovinae	ISL	Europe	64.57	-21.77	20	Cfc	winter	NA	yes	2013-01-04	stomach tube	liquid and solids	5	freeze-dried	PCQI	53.6	y	y	y	15890	2837	3961
GRC0546	European type ("taurine") cattle	Bos taurus	Bovinae	Bovidae	Cattle	Icelandic	female	mature	good	no	no	68	32	FC	silage	PWC	grass	grass	y	NA	17	ad libitum	ad libitum	FC_Bovinae	ISL	Europe	64.57	-21.77	20	Cfc	winter	NA	yes	2013-02-06	stomach tube	liquid and solids	5	freeze-dried	PCQI	37.7	y	y	y	16700	2830	3203
GRC0547	European type ("taurine") cattle	Bos taurus	Bovinae	Bovidae	Cattle	Icelandic	female	mature	good	no	no	68	32	FC	silage	PWC	grass	grass	y	NA	17	ad libitum	ad libitum	FC_Bovinae	ISL	Europe	64.57	-21.77	20	Cfc	winter	NA	yes	2013-02-06	stomach tube	liquid and solids	5	freeze-dried	PCQI	90.3	y	y	y	7560	1139	1347
GRC0548	European type ("taurine") cattle	Bos taurus	Bovinae	Bovidae	Cattle	Icelandic	female	mature	good	no	no	68	32	FC	silage	PWC	grass	grass	y	NA	17	ad libitum	ad libitum	FC_Bovinae	ISL	Europe	64.57	-21.77	20	Cfc	winter	NA	yes	2013-02-06	stomach tube	liquid and solids	5	freeze-dried	PCQI	24	y	y	y	7828	2340	1115
GRC0549	European type ("taurine") cattle	Bos taurus	Bovinae	Bovidae	Cattle	Friesian x Holstein	female	mature	good	no	no	30	70	C	NA	NA	NA	NA	NA	NA	4	ad libitum	6	C_Bovinae	ISR	Middle East	32	34.83	0	Csa	spring	production and research	yes	2012-10-11	stomach tube	liquid and solids	120	DNA, sample not freeze-dried	PC	219.7	y	y	y	6997	424	48
GRC0550	European type ("taurine") cattle	Bos taurus	Bovinae	Bovidae	Cattle	Friesian x Holstein	female	mature	good	no	no	30	70	C	NA	NA	NA	NA	NA	NA	4	ad libitum	6	C_Bovinae	ISR	Middle East	32	34.83	0	Csa	spring	production and research	yes	2012-10-11	stomach tube	liquid and solids	120	DNA, sample not freeze-dried	PC	281	y	y	y	7819	1199	99
GRC0551	European type ("taurine") cattle	Bos taurus	Bovinae	Bovidae	Cattle	Friesian x Holstein	female	mature	good	no	no	30	70	C	NA	NA	NA	NA	NA	NA	4	ad libitum	6	C_Bovinae	ISR	Middle East	32	34.83	0	Csa	spring	production and research	yes	2012-10-11	stomach tube	liquid and solids	120	DNA, sample not freeze-dried	PC	207.5	y	y/n	y	6580	150	459
GRC0552	European type ("taurine") cattle	Bos taurus	Bovinae	Bovidae	Cattle	Friesian x Holstein	female	mature	good	no	no	30	70	C	NA	NA	NA	NA	NA	NA	4	ad libitum	6	C_Bovinae	ISR	Middle East	32	34.83	0	Csa	spring	production and research	yes	2012-10-11	stomach tube	liquid and solids	120	DNA, sample not freeze-dried	PC	204.4	y	y/n	y	7039	53	144
GRC0553	European type ("taurine") cattle	Bos taurus	Bovinae	Bovidae	Cattle	Friesian x Holstein	female	mature	good	no	no	30	70	C	NA	NA	NA	NA	NA	NA	4	ad libitum	6	C_Bovinae	ISR	Middle East	32	34.83	0	Csa	autumn	production and research	yes	2012-10-11	stomach tube	liquid and solids	120	DNA, sample not freeze-dried	PC	39	y	y	n	2095	429	1
GRC0554	European type ("taurine") cattle	Bos taurus	Bovinae	Bovidae	Cattle	Friesian x Holstein	female	mature	good	no	no	30	70	C	NA	NA	NA	NA	NA	NA	4	ad libitum	6	C_Bovinae	ISR	Middle East	32	34.83	0	Csa	autumn	production and research	yes	2012-10-11	stomach tube	liquid and solids	120	DNA, sample not freeze-dried	PC	121	y	y	y	5061	1275	1097
GRC0555	European type ("taurine") cattle	Bos taurus	Bovinae	Bovidae	Cattle	Holstein	female	young	good	no	no	NA	NA	NA	fresh	fresh	grass	NA	NA	NA	NA	2	4.25	NA	JPN	Asia	35.59	140.33	61	Cfa	spring	research	yes, separated	2013-03-01	stomach tube	liquid and solids	40	freeze-dried	PCQI	400.1	y	y	y	11005	2337	1669
GRC0556	European type ("taurine") cattle	Bos taurus	Bovinae	Bovidae	Cattle	Holstein	female	young	good	no	no	NA	NA	NA	fresh	fresh	grass	NA	NA	NA	NA	2	4.5	NA	JPN	Asia	35.59	140.33	61	Cfa	spring	research	yes, separated	2013-03-01	stomach tube	liquid and solids	65	freeze-dried	PCQI	409.7	y	y	n	9998	2000	27
GRC0557	European type ("taurine") cattle	Bos taurus	Bovinae	Bovidae	Cattle	Holstein	female	young	good	no	no	NA	NA	NA	fresh	fresh	grass	NA	NA	NA	NA	2	4.5	NA	JPN	Asia	35.59	140.33	61	Cfa	spring	research	yes, separated	2013-03-01	stomach tube	liquid and solids	70	freeze-dried	PCQI	286.4	y	y	y	15191	1712	821
GRC0558	Red deer	Cervus elaphus	Cervidae	Cervidae	Deer	NA	NA	mature	NA	no	no	100	0	F	browse, fresh	fresh	grass, shrub (Heather)	browse	n	n	2.1	ad libitum	NA	F_Cervidae	SCO	Europe	57.23	3.37	1200	Cfb	NA	wild	yes	NA	NA	NA	NA	DNA, sample not freeze-dried	NA	33.3	y	y	y	1094	1678	847
GRC0559	Red deer	Cervus elaphus	Cervidae	Cervidae	Deer	NA	NA	mature	NA	no	no	100	0	F	browse, fresh	fresh	grass, shrub (Heather)	browse	n	n	2.1	ad libitum	NA	F_Cervidae	SCO	Europe	57.23	3.37	1200	Cfb	NA	wild	yes	NA	NA	NA	NA	DNA, sample not freeze-dried	NA	26.8	y	y	y	1177	853	726
GRC0560	Reindeer	Rangifer tarandus	Cervidae	Cervidae	Deer	NA	NA	old	NA	fistulated	no	NA	NA	NA	silage	PWC	grass	NA	y	n	2.1	ad libitum	variable	NA	FIN	Europe	60.8	23.48	122	Dfc	winter	research	yes	2012-12-17	fistula	liquid and solids	5	DNA, sample not freeze-dried	NA	27.1	y	y	y	1493	282	1184
GRC0561	Reindeer	Rangifer tarandus	Cervidae	Cervidae	Deer	NA	NA	old	NA	fistulated	no	NA	NA	NA	silage	PWC	grass	NA	y	n	2.1	ad libitum	variable	NA	FIN	Europe	60.8	23.48	122	Dfc	winter	research	yes	2012-12-18	fistula	liquid and solids	5	DNA, sample not freeze-dried	NA	25.9	y	y	y	1635	1075	1166
GRC0562	Sheep	Ovis aries	Caprinae	Bovidae	Sheep	NA	NA	mature	NA	NA	no	100	0	F	fresh	fresh	grass	grass	n	n	2.1	ad libitum	NA	F_Caprinae	SCO	Europe	56.8227	-2.5831	300	Cfb	summer	NA	yes	2011-06-01	NA	NA	NA	DNA, sample not freeze-dried	NA	41.6	y	y	y	1320	1948	240
GRC0563	Sheep	Ovis aries	Caprinae	Bovidae	Sheep	NA	NA	mature	NA	NA	no	100	0	F	fresh	fresh	grass	grass	n	n	3	ad libitum	NA	F_Caprinae	SCO	Europe	56.8227	-2.5831	300	Cfb	summer	NA	yes	2011-06-02	NA	NA	NA	DNA, sample not freeze-dried	NA	51.9	y	y	y	1261	1117	379
GRC0564	Sheep	Ovis aries	Caprinae	Bovidae	Sheep	NA	NA	mature	NA	NA	no	100	0	F	fresh	fresh	grass	grass	n	n	4	ad libitum	NA	F_Caprinae	SCO	Europe	56.8227	-2.5831	300	Cfb	summer	NA	yes	2011-06-03	NA	NA	NA	freeze-dried	PCQI	208.3	y	y	y	2892	926	212
GRC0565	Sheep	Ovis aries	Caprinae	Bovidae	Sheep	NA	NA	mature	NA	NA	no	100	0	F	fresh	fresh	grass	grass	n	n	5	ad libitum	NA	F_Caprinae	SCO	Europe	56.8227	-2.5831	300	Cfb	summer	NA	yes	2011-06-04	NA	NA	NA	freeze-dried	PCQI	252.3	y	y	y	2389	933	695
GRC0566	Reindeer	Rangifer tarandus	Cervidae	Cervidae	Deer	NA	NA	old	NA	fistulated	no	NA	NA	NA	silage	PWC	grass	NA	y	n	2.1	ad libitum	variable	NA	FIN	Europe	60.8	23.48	122	Dfc	winter	research	yes	2012-12-24	fistula	liquid and solids	5	freeze-dried	PCQI	224.3	y	y	y	3947	807	1236
GRC0567	Reindeer	Rangifer tarandus	Cervidae	Cervidae	Deer	NA	NA	old	NA	fistulated	no	NA	NA	NA	silage	PWC	grass	NA	y	n	2.1	ad libitum	variable	NA	FIN	Europe	60.8	23.48	122	Dfc	winter	research	yes	2012-12-25	fistula	liquid and solids	5	freeze-dried	PCQI	182.8	y	y	y	1396	749	179
GRC0568	European type ("taurine") cattle	Bos taurus	Bovinae	Bovidae	Cattle	Holstein	NA	mature	NA	fistulated	no	100	0	F	silage	PWC	maize	cereal	y	n	26	1	3	F_Bovinae	ENG	Europe	51.41	0.91	47	Cfb	summer	research	yes	2011-06-22	fistula	more liquid than solid	10	freeze-dried	PCQI	131.6	y	y	y	1337	884	656
GRC0569	European type ("taurine") cattle	Bos taurus	Bovinae	Bovidae	Cattle	Holstein	NA	mature	NA	fistulated	no	100	0	F	silage	PWC	maize	cereal	y	n	26	1	3	F_Bovinae	ENG	Europe	51.41	0.91	47	Cfb	summer	research	yes	2011-06-22	fistula	more liquid than solid	10	freeze-dried	PCQI	103.3	y	y	y	1090	776	336
GRC0570	European type ("taurine") cattle	Bos taurus	Bovinae	Bovidae	Cattle	Holstein	NA	mature	NA	fistulated	no	100	0	F	silage	PWC	maize	cereal	y	n	26	1	3	F_Bovinae	ENG	Europe	51.41	0.91	47	Cfb	summer	research	yes	2011-06-22	fistula	more liquid than solid	10	freeze-dried	PCQI	128.5	y	y	y	716	736	549
GRC0571	European type ("taurine") cattle	Bos taurus	Bovinae	Bovidae	Cattle	Holstein	NA	mature	NA	fistulated	no	100	0	F	silage	PWC	maize	cereal	y	n	26	1	3	F_Bovinae	ENG	Europe	51.41	0.91	47	Cfb	summer	research	yes	2011-06-22	fistula	more liquid than solid	10	freeze-dried	PCQI	147.5	y	y	y	778	862	591
GRC0572	Red deer	Cervus elaphus	Cervidae	Cervidae	Deer	NA	NA	mature	NA	no	no	100	0	F	browse, fresh	fresh	grass, shrub (Heather)	browse	n	n	2.1	ad libitum	NA	F_Cervidae	SCO	Europe	57.23	3.37	1200	Cfb	NA	wild	yes	NA	NA	NA	NA	freeze-dried	PCQI	180	y	y	y/n	2903	806	58
GRC0573	Red deer	Cervus elaphus	Cervidae	Cervidae	Deer	NA	NA	mature	NA	no	no	100	0	F	browse, fresh	fresh	grass, shrub (Heather)	browse	n	n	2.1	ad libitum	NA	F_Cervidae	SCO	Europe	57.23	3.37	1200	Cfb	NA	wild	yes	NA	NA	NA	NA	freeze-dried	PCQI	266.5	y	y	y	1736	828	805
GRC0574	Red deer	Cervus elaphus	Cervidae	Cervidae	Deer	NA	NA	mature	NA	no	no	100	0	F	browse, fresh	fresh	grass, shrub (Heather)	browse	n	n	2.1	ad libitum	NA	F_Cervidae	SCO	Europe	57.23	3.37	1200	Cfb	NA	wild	yes	NA	NA	NA	NA	freeze-dried	PCQI	230.4	y	y	y	2267	855	994
GRC0575	Red deer	Cervus elaphus	Cervidae	Cervidae	Deer	NA	NA	mature	NA	no	no	100	0	F	browse, fresh	fresh	grass, shrub (Heather)	browse	n	n	2.1	ad libitum	NA	F_Cervidae	SCO	Europe	57.23	3.37	1200	Cfb	NA	wild	yes	NA	NA	NA	NA	freeze-dried	PCQI	270.7	y	y	n	666	710	4
GRC0576	Sheep	Ovis aries	Caprinae	Bovidae	Sheep	Corriedale	female	mature	NA	no	no	100	0	F	fresh	fresh	grass	grass	n	n	52	ad libitum	NA	F_Caprinae	CHL	S America	-52.32	-69.69	25	Csa	autumn	extensive	NA	2013-04-22	post mortem	liquid and solids	20	freeze-dried	PCQI	201.9	y	y	n	1919	1020	11
GRC0577	Sheep	Ovis aries	Caprinae	Bovidae	Sheep	Corriedale	female	mature	NA	no	no	100	0	F	fresh	fresh	grass	grass	n	n	52	ad libitum	NA	F_Caprinae	CHL	S America	-52.32	-69.69	25	Csa	autumn	extensive	NA	2013-04-22	post mortem	liquid and solids	20	freeze-dried	PCQI	230.4	y	y	n	1789	894	5
GRC0578	Sheep	Ovis aries	Caprinae	Bovidae	Sheep	Corriedale	female	mature	NA	no	no	100	0	F	fresh	fresh	grass	grass	n	n	52	ad libitum	NA	F_Caprinae	CHL	S America	-52.32	-69.69	25	Csa	autumn	extensive	NA	2013-04-22	post mortem	liquid and solids	20	freeze-dried	PCQI	181.5	y	y	y	1206	822	549
GRC0579	Sheep	Ovis aries	Caprinae	Bovidae	Sheep	Corriedale	female	mature	NA	no	no	100	0	F	fresh	fresh	grass	grass	n	n	52	ad libitum	NA	F_Caprinae	CHL	S America	-52.32	-69.69	25	Csa	autumn	extensive	NA	2013-04-22	post mortem	liquid and solids	20	freeze-dried	PCQI	147	y	y	n	3374	1032	6
GRC0582	Sheep	Ovis aries	Caprinae	Bovidae	Sheep	Corriedale	male	young	NA	no	no	100	0	F	fresh	fresh	grass	grass	n	n	52	ad libitum	NA	F_Caprinae	CHL	S America	-52.25	-71.92	116	Cfc	autumn	extensive	NA	2013-04-24	post mortem	liquid and solids	20	freeze-dried	PCQI	134.4	y	y	n	3445	253	1
GRC0583	Sheep	Ovis aries	Caprinae	Bovidae	Sheep	Corriedale	male	young	NA	no	no	100	0	F	fresh	fresh	grass	grass	n	n	52	ad libitum	NA	F_Caprinae	CHL	S America	-52.25	`	116	Cfc	autumn	extensive	NA	2013-04-24	post mortem	liquid and solids	20	freeze-dried	PCQI	159.8	y	y	y	1243	784	471
GRC0584	Sheep	Ovis aries	Caprinae	Bovidae	Sheep	Corriedale	male	young	NA	no	no	100	0	F	fresh	fresh	grass	grass	n	n	52	ad libitum	NA	F_Caprinae	CHL	S America	-52.25	-71.92	116	Cfc	autumn	extensive	NA	2013-04-24	post mortem	liquid and solids	20	freeze-dried	PCQI	170.6	y	y	n	3290	235	2
GRC0585	Sheep	Ovis aries	Caprinae	Bovidae	Sheep	Corriedale	male	young	NA	no	no	100	0	F	fresh	fresh	grass	grass	n	n	52	ad libitum	NA	F_Caprinae	CHL	S America	-52.25	-71.92	116	Cfc	autumn	extensive	NA	2013-04-24	post mortem	liquid and solids	20	freeze-dried	PCQI	181.8	y	y	n	7591	637	6
GRC0588	Sheep	Ovis aries	Caprinae	Bovidae	Sheep	Corriedale	female	mature	NA	no	no	100	0	F	fresh	fresh	grass	grass	n	n	52	ad libitum	NA	F_Caprinae	CHL	S America	-53.6	-68.75	47	Cfb	autumn	extensive	NA	2012-04-25	post mortem	liquid and solids	20	freeze-dried	PCQI	141	y	y	n	14610	253	0
GRC0589	Sheep	Ovis aries	Caprinae	Bovidae	Sheep	Corriedale	female	mature	NA	no	no	100	0	F	fresh	fresh	grass	grass	n	n	52	ad libitum	NA	F_Caprinae	CHL	S America	-53.6	-68.75	47	Cfb	autumn	extensive	NA	2012-04-25	post mortem	liquid and solids	20	freeze-dried	PCQI	255.7	y	y	n	3557	191	0
GRC0590	Sheep	Ovis aries	Caprinae	Bovidae	Sheep	Corriedale	female	mature	NA	no	no	100	0	F	fresh	fresh	grass	grass	n	n	52	ad libitum	NA	F_Caprinae	CHL	S America	-53.6	-68.75	47	Cfb	autumn	extensive	NA	2012-04-25	post mortem	liquid and solids	20	freeze-dried	PCQI	227.8	y	y	n	1120	1174	1
GRC0591	Sheep	Ovis aries	Caprinae	Bovidae	Sheep	Corriedale	female	mature	NA	no	no	100	0	F	fresh	fresh	grass	grass	n	n	52	ad libitum	NA	F_Caprinae	CHL	S America	-53.6	-68.75	47	Cfb	autumn	extensive	NA	2012-04-25	post mortem	liquid and solids	20	freeze-dried	PCQI	211.9	y	y	n	1393	370	0
GRC0594	Sheep	Ovis aries	Caprinae	Bovidae	Sheep	Corriedale	female	mature	NA	no	no	100	0	F	fresh	fresh	grass	grass	n	n	52	ad libitum	NA	F_Caprinae	CHL	S America	-52.11	-71.34	34	Cfb	autumn	extensive	NA	2013-04-29	post mortem	liquid and solids	20	freeze-dried	PCQI	151.9	y	y	n	2396	313	0
GRC0595	Sheep	Ovis aries	Caprinae	Bovidae	Sheep	Corriedale	female	mature	NA	no	no	100	0	F	fresh	fresh	grass	grass	n	n	52	ad libitum	NA	F_Caprinae	CHL	S America	-52.11	-71.34	34	Cfb	autumn	extensive	NA	2013-04-29	post mortem	liquid and solids	20	freeze-dried	PCQI	114.8	y	y	n	3571	236	0
GRC0596	Sheep	Ovis aries	Caprinae	Bovidae	Sheep	Corriedale	female	mature	NA	no	no	100	0	F	fresh	fresh	grass	grass	n	n	52	ad libitum	NA	F_Caprinae	CHL	S America	-52.11	-71.34	34	Cfb	autumn	extensive	NA	2013-04-29	post mortem	liquid and solids	20	freeze-dried	PCQI	120.7	y	y	n	2357	505	0
GRC0597	Sheep	Ovis aries	Caprinae	Bovidae	Sheep	Corriedale	female	mature	NA	no	no	100	0	F	fresh	fresh	grass	grass	n	n	52	ad libitum	NA	F_Caprinae	CHL	S America	-52.11	-71.34	34	Cfb	autumn	extensive	NA	2013-04-29	post mortem	liquid and solids	20	freeze-dried	PCQI	188.6	y	y	n	2346	624	0
GRC0600	Sheep	Ovis aries	Caprinae	Bovidae	Sheep	Corriedale	female	mature	NA	no	no	100	0	F	fresh	fresh	grass	grass	n	n	52	ad libitum	NA	F_Caprinae	CHL	S America	-53.77	-68.88	164	Cfc	autumn	extensive	NA	2013-04-29	post mortem	liquid and solids	20	freeze-dried	PCQI	216.8	y	y	n	1973	435	0
GRC0601	Sheep	Ovis aries	Caprinae	Bovidae	Sheep	Corriedale	female	mature	NA	no	no	100	0	F	fresh	fresh	grass	grass	n	n	52	ad libitum	NA	F_Caprinae	CHL	S America	-53.77	-68.88	164	Cfc	autumn	extensive	NA	2013-04-29	post mortem	liquid and solids	20	freeze-dried	PCQI	223.8	y	y	y	1068	1091	315
GRC0602	Sheep	Ovis aries	Caprinae	Bovidae	Sheep	Corriedale	female	mature	NA	no	no	100	0	F	fresh	fresh	grass	grass	n	n	52	ad libitum	NA	F_Caprinae	CHL	S America	-53.77	-68.88	164	Cfc	autumn	extensive	NA	2013-04-29	post mortem	liquid and solids	20	freeze-dried	PCQI	243.2	y	y	n	1466	1104	2
GRC0603	Sheep	Ovis aries	Caprinae	Bovidae	Sheep	Corriedale	female	mature	NA	no	no	100	0	F	fresh	fresh	grass	grass	n	n	52	ad libitum	NA	F_Caprinae	CHL	S America	-53.77	-68.88	164	Cfc	autumn	extensive	NA	2013-04-29	post mortem	liquid and solids	20	freeze-dried	PCQI	221.1	y	y	n	607	1066	0
GRC0606	Sheep	Ovis aries	Caprinae	Bovidae	Sheep	Corriedale	female	mature	NA	no	no	100	0	F	fresh	fresh	grass	grass	n	n	52	ad libitum	NA	F_Caprinae	CHL	S America	-53.17	-69.25	145	Cfc	autumn	extensive	NA	2013-04-30	post mortem	liquid and solids	20	freeze-dried	PCQI	205.2	y	y	n	1619	863	0
GRC0607	Sheep	Ovis aries	Caprinae	Bovidae	Sheep	Corriedale	female	mature	NA	no	no	100	0	F	fresh	fresh	grass	grass	n	n	52	ad libitum	NA	F_Caprinae	CHL	S America	-53.17	-69.25	145	Cfc	autumn	extensive	NA	2013-04-30	post mortem	liquid and solids	20	freeze-dried	PCQI	140.8	y	y	n	1883	692	1
GRC0608	Sheep	Ovis aries	Caprinae	Bovidae	Sheep	Corriedale	female	mature	NA	no	no	100	0	F	fresh	fresh	grass	grass	n	n	52	ad libitum	NA	F_Caprinae	CHL	S America	-53.17	-69.25	145	Cfc	autumn	extensive	NA	2013-04-30	post mortem	liquid and solids	20	freeze-dried	PCQI	235.8	y	y	n	1543	124	0
GRC0609	Sheep	Ovis aries	Caprinae	Bovidae	Sheep	Corriedale	female	mature	NA	no	no	100	0	F	fresh	fresh	grass	grass	n	n	52	ad libitum	NA	F_Caprinae	CHL	S America	-53.17	-69.25	145	Cfc	autumn	extensive	NA	2013-04-30	post mortem	liquid and solids	20	freeze-dried	PCQI	251.5	y	y	n	1975	679	13
GRC0612	Sheep	Ovis aries	Caprinae	Bovidae	Sheep	Corriedale	female	mature	NA	no	no	100	0	F	fresh	fresh	grass	grass	n	n	52	ad libitum	NA	F_Caprinae	CHL	S America	-51.35	-72.65	1032	BSk	autumn	extensive	NA	2013-05-02	post mortem	liquid and solids	20	freeze-dried	PCQI	170.4	y	y	y	3440	1317	210
GRC0613	Sheep	Ovis aries	Caprinae	Bovidae	Sheep	Corriedale	female	mature	NA	no	no	100	0	F	fresh	fresh	grass	grass	n	n	52	ad libitum	NA	F_Caprinae	CHL	S America	-51.35	-72.65	1032	BSk	autumn	extensive	NA	2013-05-02	post mortem	liquid and solids	20	freeze-dried	PCQI	151.4	y	y	n	3027	237	1
GRC0614	Sheep	Ovis aries	Caprinae	Bovidae	Sheep	Corriedale	female	mature	NA	no	no	100	0	F	fresh	fresh	grass	grass	n	n	52	ad libitum	NA	F_Caprinae	CHL	S America	-51.35	-72.65	1032	BSk	autumn	extensive	NA	2013-05-02	post mortem	liquid and solids	20	freeze-dried	PCQI	188.5	y	y	n	2810	210	1
GRC0615	Sheep	Ovis aries	Caprinae	Bovidae	Sheep	Corriedale	female	mature	NA	no	no	100	0	F	fresh	fresh	grass	grass	n	n	52	ad libitum	NA	F_Caprinae	CHL	S America	-51.35	-72.65	1032	BSk	autumn	extensive	NA	2013-05-02	post mortem	liquid and solids	20	freeze-dried	PCQI	170	y	y	n	2434	283	0
GRC0618	Sheep	Ovis aries	Caprinae	Bovidae	Sheep	Corriedale	female	mature	NA	no	no	100	0	F	fresh	fresh	grass	grass	n	n	52	ad libitum	NA	F_Caprinae	CHL	S America	-43.78	-72.19	252	Cfb	autumn	extensive	NA	2013-05-03	post mortem	liquid and solids	20	freeze-dried	PCQI	185.8	y	y	n	3972	346	0
GRC0619	Sheep	Ovis aries	Caprinae	Bovidae	Sheep	Corriedale	female	mature	NA	no	no	100	0	F	fresh	fresh	grass	grass	n	n	52	ad libitum	NA	F_Caprinae	CHL	S America	-43.78	-72.19	252	Cfb	autumn	extensive	NA	2013-05-03	post mortem	liquid and solids	20	freeze-dried	PCQI	139.9	y	y	n	3622	316	0
GRC0620	Sheep	Ovis aries	Caprinae	Bovidae	Sheep	Corriedale	female	mature	NA	no	no	100	0	F	fresh	fresh	grass	grass	n	n	52	ad libitum	NA	F_Caprinae	CHL	S America	-43.78	-72.19	252	Cfb	autumn	extensive	NA	2013-05-03	post mortem	liquid and solids	20	freeze-dried	PCQI	187.5	y	y	n	3305	336	0
GRC0621	Sheep	Ovis aries	Caprinae	Bovidae	Sheep	Corriedale	female	mature	NA	no	no	100	0	F	fresh	fresh	grass	grass	n	n	52	ad libitum	NA	F_Caprinae	CHL	S America	-43.78	-72.19	252	Cfb	autumn	extensive	NA	2013-05-03	post mortem	liquid and solids	20	freeze-dried	PCQI	201.2	y	y	n	4289	130	0
GRC0624	Sheep	Ovis aries	Caprinae	Bovidae	Sheep	Corriedale	female	mature	NA	no	no	100	0	F	fresh	fresh	grass	grass	n	n	52	ad libitum	NA	F_Caprinae	CHL	S America	-52.67	-69.35	201	Cfc	autumn	extensive	NA	2013-05-06	post mortem	liquid and solids	20	freeze-dried	PCQI	249.9	y	y	n	1796	949	0
GRC0625	Sheep	Ovis aries	Caprinae	Bovidae	Sheep	Corriedale	female	mature	NA	no	no	100	0	F	fresh	fresh	grass	grass	n	n	52	ad libitum	NA	F_Caprinae	CHL	S America	-52.67	-69.35	201	Cfc	autumn	extensive	NA	2013-05-06	post mortem	liquid and solids	20	freeze-dried	PCQI	171.5	y	y	n	1459	656	0
GRC0626	Sheep	Ovis aries	Caprinae	Bovidae	Sheep	Corriedale	female	mature	NA	no	no	100	0	F	fresh	fresh	grass	grass	n	n	52	ad libitum	NA	F_Caprinae	CHL	S America	-52.67	-69.35	201	Cfc	autumn	extensive	NA	2013-05-06	post mortem	liquid and solids	20	freeze-dried	PCQI	187.4	y	y	n	2244	1329	10
GRC0627	Sheep	Ovis aries	Caprinae	Bovidae	Sheep	Corriedale	female	mature	NA	no	no	100	0	F	fresh	fresh	grass	grass	n	n	52	ad libitum	NA	F_Caprinae	CHL	S America	-52.67	-69.35	201	Cfc	autumn	extensive	NA	2013-05-06	post mortem	liquid and solids	20	freeze-dried	PCQI	67.9	y	y	n	1824	191	0
GRC0630	Reindeer	Rangifer tarandus	Cervidae	Cervidae	Deer	NA	female	old	good	fistulated	NA	NA	NA	NA	silage	PWC	grass	NA	y	n	NA	4	variable	NA	FIN	Europe	60.8	23.48	122	Dfc	winter	research	yes	2012-12-19	fistula	liquid and solids	5	freeze-dried	PCQI	265.9	y	y	y	8065	1177	1202
GRC0631	Reindeer	Rangifer tarandus	Cervidae	Cervidae	Deer	NA	female	old	good	fistulated	NA	NA	NA	NA	silage	PWC	grass	NA	y	n	NA	4	variable	NA	FIN	Europe	60.8	23.48	122	Dfc	winter	research	yes	2012-12-20	fistula	liquid and solids	5	freeze-dried	PCQI	282.7	y	y	y	6493	1271	859
GRC0632	Reindeer	Rangifer tarandus	Cervidae	Cervidae	Deer	NA	female	old	good	fistulated	NA	NA	NA	NA	silage	PWC	grass	NA	y	n	NA	4	variable	NA	FIN	Europe	60.8	23.48	122	Dfc	winter	research	yes	2012-12-21	fistula	liquid and solids	5	freeze-dried	PCQI	255.7	y	y	y	7893	1017	997
GRC0633	Reindeer	Rangifer tarandus	Cervidae	Cervidae	Deer	NA	female	old	good	fistulated	NA	NA	NA	NA	silage	PWC	grass	NA	y	n	NA	4	variable	NA	FIN	Europe	60.8	23.48	122	Dfc	winter	research	yes	2012-12-23	fistula	liquid and solids	5	freeze-dried	PCQI	255.5	y	y	y	6887	1218	802
GRC0634	Reindeer	Rangifer tarandus	Cervidae	Cervidae	Deer	NA	female	old	good	fistulated	NA	NA	NA	NA	silage	PWC	grass	NA	y	n	NA	4	variable	NA	FIN	Europe	60.8	23.48	122	Dfc	winter	research	yes	2012-12-22	fistula	liquid and solids	5	freeze-dried	PCQI	297.1	y	y	y	4678	964	853
GRC0635	European type ("taurine") cattle	Bos taurus	Bovinae	Bovidae	Cattle	Jersey	female	mature	good	fistulated	no	60	40	FC	hay, silage	PWC	maize, legume (alfalfa)	cereal legume	y	y	2	ad libitum	variable	FC_Bovinae	USA	N America	41.98	-91.67	221	Dfa	spring	research	no	2013-04-05	fistula	liquid and solids	10	freeze-dried	PCQI	251	y	y	y	7767	1074	1008
GRC0636	European type ("taurine") cattle	Bos taurus	Bovinae	Bovidae	Cattle	Jersey	female	mature	good	fistulated	no	60	40	FC	hay, silage	PWC	maize, legume (alfalfa)	cereal legume	y	y	2	ad libitum	variable	FC_Bovinae	USA	N America	41.98	-91.67	221	Dfa	spring	research	no	2013-04-05	fistula	liquid and solids	10	freeze-dried	PCQI	271.1	y	y	y	3984	964	946
GRC0637	European type ("taurine") cattle	Bos taurus	Bovinae	Bovidae	Cattle	Jersey	female	mature	good	fistulated	no	60	40	FC	hay, silage	PWC	maize, legume (alfalfa)	cereal legume	y	y	2	ad libitum	variable	FC_Bovinae	USA	N America	41.98	-91.67	221	Dfa	spring	research	no	2013-04-05	fistula	liquid and solids	10	freeze-dried	PCQI	258.7	y	y	y	6280	1152	699
GRC0638	European type ("taurine") cattle	Bos taurus	Bovinae	Bovidae	Cattle	Jersey	female	mature	good	fistulated	no	60	40	FC	hay, silage	PWC	maize, legume (alfalfa)	cereal legume	y	y	2	ad libitum	variable	FC_Bovinae	USA	N America	41.98	-91.67	221	Dfa	spring	research	no	2013-04-05	fistula	liquid and solids	10	freeze-dried	PCQI	194	y	y	y	2392	1154	847
GRC0639	European type ("taurine") cattle	Bos taurus	Bovinae	Bovidae	Cattle	Jersey	female	mature	good	fistulated	no	60	40	FC	hay, silage	PWC	maize, legume (alfalfa)	cereal legume	y	y	2	ad libitum	variable	FC_Bovinae	USA	N America	41.98	-91.67	221	Dfa	spring	research	no	2013-04-05	fistula	liquid and solids	10	freeze-dried	PCQI	161.5	y	y	y	835	618	1139
GRC0640	European type ("taurine") cattle	Bos taurus	Bovinae	Bovidae	Cattle	Jersey	female	mature	good	fistulated	no	60	40	FC	hay, silage	PWC	maize, legume (alfalfa)	cereal legume	y	y	2	ad libitum	variable	FC_Bovinae	USA	N America	41.98	-91.67	221	Dfa	spring	research	no	2013-04-05	fistula	liquid and solids	10	freeze-dried	PCQI	237.4	y	y	y	752	1456	1486
GRC0641	European type ("taurine") cattle	Bos taurus	Bovinae	Bovidae	Cattle	Jersey	female	mature	good	fistulated	no	60	40	FC	hay, silage	PWC	maize, legume (alfalfa)	cereal legume	y	y	2	ad libitum	variable	FC_Bovinae	USA	N America	41.98	-91.67	221	Dfa	spring	research	no	2013-04-05	fistula	liquid and solids	10	freeze-dried	PCQI	195.5	y	y	y	965	1140	1130
GRC0642	European type ("taurine") cattle	Bos taurus	Bovinae	Bovidae	Cattle	Jersey	female	mature	good	fistulated	no	60	40	FC	hay, silage	PWC	maize, legume (alfalfa)	cereal legume	y	y	2	ad libitum	variable	FC_Bovinae	USA	N America	41.98	-91.67	221	Dfa	spring	research	no	2013-04-05	fistula	liquid and solids	10	freeze-dried	PCQI	181.1	y	y	y	1921	1227	918
GRC0643	European type ("taurine") cattle	Bos taurus	Bovinae	Bovidae	Cattle	Jersey	female	mature	good	fistulated	no	60	40	FC	hay, silage	PWC	maize, legume (alfalfa)	cereal legume	y	y	2	ad libitum	variable	FC_Bovinae	USA	N America	41.98	-91.67	221	Dfa	spring	research	no	2013-04-02	fistula	liquid and solids	10	freeze-dried	PCQI	257.1	y	y	y	1213	1147	1285
GRC0644	European type ("taurine") cattle	Bos taurus	Bovinae	Bovidae	Cattle	Jersey	female	mature	good	fistulated	no	60	40	FC	hay, silage	PWC	maize, legume (alfalfa)	cereal legume	y	y	2	ad libitum	variable	FC_Bovinae	USA	N America	41.98	-91.67	221	Dfa	spring	research	no	2013-04-02	fistula	liquid and solids	10	freeze-dried	PCQI	232.9	y	y	y	939	1174	841
GRC0645	European type ("taurine") cattle	Bos taurus	Bovinae	Bovidae	Cattle	Jersey	female	mature	good	fistulated	no	60	40	FC	hay, silage	PWC	maize, legume (alfalfa)	cereal legume	y	y	2	ad libitum	variable	FC_Bovinae	USA	N America	41.98	-91.67	221	Dfa	spring	research	no	2013-04-02	fistula	liquid and solids	10	freeze-dried	PCQI	235.8	y	y	y	1809	1293	1153
GRC0646	European type ("taurine") cattle	Bos taurus	Bovinae	Bovidae	Cattle	Jersey	female	mature	good	fistulated	no	60	40	FC	hay, silage	PWC	maize, legume (alfalfa)	cereal legume	y	y	2	ad libitum	variable	FC_Bovinae	USA	N America	41.98	-91.67	221	Dfa	spring	research	no	2013-04-02	fistula	liquid and solids	10	freeze-dried	PCQI	167	y	y	y	5004	1141	1221
GRC0647	European type ("taurine") cattle	Bos taurus	Bovinae	Bovidae	Cattle	Jersey	female	mature	good	fistulated	no	60	40	FC	hay, silage	PWC	maize, legume (alfalfa)	cereal legume	y	y	2	ad libitum	variable	FC_Bovinae	USA	N America	41.98	-91.67	221	Dfa	spring	research	no	2013-04-02	fistula	liquid and solids	10	freeze-dried	PCQI	158.3	y	y	y	3378	1164	1242
GRC0648	European type ("taurine") cattle	Bos taurus	Bovinae	Bovidae	Cattle	Jersey	female	mature	good	fistulated	no	60	40	FC	hay, silage	PWC	maize, legume (alfalfa)	cereal legume	y	y	2	ad libitum	variable	FC_Bovinae	USA	N America	41.98	-91.67	221	Dfa	spring	research	no	2013-04-02	fistula	liquid and solids	10	freeze-dried	PCQI	231.7	y	y	y	4057	826	448
GRC0649	European type ("taurine") cattle	Bos taurus	Bovinae	Bovidae	Cattle	Jersey	female	mature	good	fistulated	no	60	40	FC	hay, silage	PWC	maize, legume (alfalfa)	cereal legume	y	y	2	ad libitum	variable	FC_Bovinae	USA	N America	41.98	-91.67	221	Dfa	spring	research	no	2013-04-02	fistula	liquid and solids	10	freeze-dried	PCQI	224.3	y	y	y	6654	733	1332
GRC0650	European type ("taurine") cattle	Bos taurus	Bovinae	Bovidae	Cattle	Jersey	female	mature	good	fistulated	no	60	40	FC	hay, silage	PWC	maize, legume (alfalfa)	cereal legume	y	y	2	ad libitum	variable	FC_Bovinae	USA	N America	41.98	-91.67	221	Dfa	spring	research	no	2013-04-02	fistula	liquid and solids	10	freeze-dried	PCQI	257.9	y	y	y	4536	872	805
GRC0651	Sheep	Ovis aries	Caprinae	Bovidae	Sheep	Border Leicester x Merino	castrated male	young	good	no	no	80	20	F	straw	PPC	wheat	cereal	y	n	10	mixed (ad lib and rations)	2	F_Caprinae	AUS	Australasia	-34.05	150.7	79	Cfa	autumn	research	yes	31/04/2013	post mortem	liquid	NA	freeze-dried	PCQI	65.6	y	y	y	10807	1486	735
GRC0652	Sheep	Ovis aries	Caprinae	Bovidae	Sheep	Border Leicester x Merino	castrated male	young	good	no	no	80	20	F	straw	PPC	wheat	cereal	y	n	10	mixed (ad lib and rations)	2	F_Caprinae	AUS	Australasia	-34.05	150.7	79	Cfa	autumn	research	yes	31/04/2013	post mortem	liquid	NA	freeze-dried	PCQI	196.3	y	y	n	8259	1226	30
GRC0653	Sheep	Ovis aries	Caprinae	Bovidae	Sheep	Border Leicester x Merino	castrated male	young	good	no	no	80	20	F	straw	PPC	wheat	cereal	y	n	10	mixed (ad lib and rations)	2	F_Caprinae	AUS	Australasia	-34.05	150.7	79	Cfa	autumn	research	yes	31/04/2013	post mortem	liquid	NA	freeze-dried	PCQI	23.3	y	y	n	10836	747	0
GRC0654	Sheep	Ovis aries	Caprinae	Bovidae	Sheep	Border Leicester x Merino	castrated male	young	good	no	no	80	20	F	straw	PPC	wheat	cereal	y	n	10	mixed (ad lib and rations)	2	F_Caprinae	AUS	Australasia	-34.05	150.7	79	Cfa	autumn	research	yes	31/04/2013	post mortem	liquid	NA	freeze-dried	PCQI	25.1	y	n	n	1835	62	0
GRC0663	Sheep	Ovis aries	Caprinae	Bovidae	Sheep	Border Leicester x Merino	castrated male	young	good	no	no	80	20	F	straw	PPC	wheat	cereal	y	n	10	mixed (ad lib and rations)	2	F_Caprinae	AUS	Australasia	-34.05	150.7	79	Cfa	autumn	research	yes	2013-05-07	post mortem	liquid	NA	freeze-dried	PCQI	23.7	y	n	n	1696	95	0
GRC0664	Sheep	Ovis aries	Caprinae	Bovidae	Sheep	Border Leicester x Merino	castrated male	young	good	no	no	80	20	F	straw	PPC	wheat	cereal	y	n	10	mixed (ad lib and rations)	2	F_Caprinae	AUS	Australasia	-34.05	150.7	79	Cfa	autumn	research	yes	2013-05-07	post mortem	liquid	NA	freeze-dried	PCQI	28.4	y	n	n	4812	72	1
GRC0665	Sheep	Ovis aries	Caprinae	Bovidae	Sheep	Border Leicester x Merino	castrated male	young	good	no	no	80	20	F	straw	PPC	wheat	cereal	y	n	10	mixed (ad lib and rations)	2	F_Caprinae	AUS	Australasia	-34.05	150.7	79	Cfa	autumn	research	yes	2013-05-07	post mortem	liquid	NA	freeze-dried	PCQI	38.4	y	n	n	2541	11	0
GRC0666	Sheep	Ovis aries	Caprinae	Bovidae	Sheep	Border Leicester x Merino	castrated male	young	good	no	no	80	20	F	straw	PPC	wheat	cereal	y	n	10	mixed (ad lib and rations)	2	F_Caprinae	AUS	Australasia	-34.05	150.7	79	Cfa	autumn	research	yes	2013-05-07	post mortem	liquid	NA	freeze-dried	PCQI	15.8	y	n	n	4174	5	10
GRC0669	Moose / Eurasian elk	Alces alces	Cervidae	Cervidae	Deer	NA	male	mature	good	no	no	100	0	F	browse, fresh	fresh	shrub (various)	browse	n	n	17	ad libitum	ad libitum	F_Cervidae	SWE	Europe	63.98	20.25	67	Dfc	autumn	wild	no	2012-09-08	post mortem	liquid	45	freeze-dried	PCQI	30	y	y	y	8631	825	1436
GRC0673	European type ("taurine") cattle	Bos taurus	Bovinae	Bovidae	Cattle	Friesian x Holstein	female	mature	good	fistulated	rumen evacuations, buffer incubations, blood sampling, collection rumen papillae	90	10	F	silage, straw	PWC PPC	maize, grass	cereal grass	y	n	4	ad libitum	1	F_Bovinae	NLD	Europe	52.52	5.55	-5	Cfb	autumn	production and research	yes	2012-11-05	fistula	liquid and solids	120	freeze-dried	PCQI	272	y	y	y	5819	580	1320
GRC0674	European type ("taurine") cattle	Bos taurus	Bovinae	Bovidae	Cattle	Friesian x Holstein	female	mature	good	fistulated	rumen evacuations, buffer incubations, blood sampling, collection rumen papillae	60	40	FC	silage	PWC	maize, grass	cereal grass	y	n	1	ad libitum	1	FC_Bovinae	NLD	Europe	52.52	5.55	-5	Cfb	autumn	production and research	yes	2012-11-30	fistula	liquid and solids	120	freeze-dried	PCQI	289.7	y	y	y	8389	697	679
GRC0675	European type ("taurine") cattle	Bos taurus	Bovinae	Bovidae	Cattle	Friesian x Holstein	female	mature	good	fistulated	rumen evacuations, buffer incubations, blood sampling, collection rumen papillae	45	55	CF	silage	PWC	maize, grass	cereal grass	y	n	4	ad libitum	1	CF_Bovinae	NLD	Europe	52.52	5.55	-5	Cfb	autumn	production and research	yes	2012-12-28	fistula	liquid and solids	120	freeze-dried	PCQI	285.2	y	y	y	9795	992	1295
GRC0676	European type ("taurine") cattle	Bos taurus	Bovinae	Bovidae	Cattle	Friesian x Holstein	female	mature	good	fistulated	rumen evacuations, buffer incubations, blood sampling, collection rumen papillae	60	40	FC	silage	PWC	maize, grass	cereal grass	y	n	1	ad libitum	1	FC_Bovinae	NLD	Europe	52.52	5.55	-5	Cfb	autumn	production and research	yes	2012-11-27	fistula	liquid and solids	120	freeze-dried	PCQI	270.3	y	y	y	17254	1630	1664
GRC0677	European type ("taurine") cattle	Bos taurus	Bovinae	Bovidae	Cattle	Friesian x Holstein	female	mature	good	fistulated	rumen evacuations, buffer incubations, blood sampling, collection rumen papillae	45	55	CF	silage	PWC	maize, grass	cereal grass	y	n	4	ad libitum	1	CF_Bovinae	NLD	Europe	52.52	5.55	-5	Cfb	autumn	production and research	yes	2012-12-25	fistula	liquid and solids	120	freeze-dried	PCQI	264.2	y	y	y	6427	927	657
GRC0678	European type ("taurine") cattle	Bos taurus	Bovinae	Bovidae	Cattle	Friesian x Holstein	female	mature	good	fistulated	rumen evacuations, buffer incubations, blood sampling, collection rumen papillae	90	10	F	silage, straw	PWC PPC	maize, grass	cereal grass	y	n	4	ad libitum	1	F_Bovinae	NLD	Europe	52.52	5.55	-5	Cfb	autumn	production and research	yes	2012-11-08	fistula	liquid and solids	120	freeze-dried	PCQI	243.1	y	y	y	3162	603	713
GRC0679	European type ("taurine") cattle	Bos taurus	Bovinae	Bovidae	Cattle	Friesian x Holstein	female	mature	good	fistulated	rumen evacuations, buffer incubations, blood sampling, collection rumen papillae	60	40	FC	silage	PWC	maize, grass	cereal grass	y	n	1	ad libitum	1	FC_Bovinae	NLD	Europe	52.52	5.55	-5	Cfb	autumn	production and research	yes	2012-12-04	fistula	liquid and solids	120	freeze-dried	PCQI	268	y	y	y	4136	993	728
GRC0680	European type ("taurine") cattle	Bos taurus	Bovinae	Bovidae	Cattle	Friesian x Holstein	female	mature	good	fistulated	rumen evacuations, buffer incubations, blood sampling, collection rumen papillae	45	55	CF	silage	PWC	maize, grass	cereal grass	y	n	4	ad libitum	1	CF_Bovinae	NLD	Europe	52.52	5.55	-5	Cfb	autumn	production and research	yes	2013-01-02	fistula	liquid and solids	120	freeze-dried	PCQI	274	y	y	y	5176	924	754
GRC0681	European type ("taurine") cattle	Bos taurus	Bovinae	Bovidae	Cattle	Friesian x Holstein	female	mature	good	fistulated	rumen evacuations, buffer incubations, blood sampling, collection rumen papillae	90	10	F	silage, straw	PWC PPC	maize, grass	cereal grass	y	n	4	ad libitum	1	F_Bovinae	NLD	Europe	52.52	5.55	-5	Cfb	autumn	production and research	yes	2012-11-29	fistula	liquid and solids	120	freeze-dried	PCQI	262.5	y	y	y	3695	1289	776
GRC0682	European type ("taurine") cattle	Bos taurus	Bovinae	Bovidae	Cattle	Friesian x Holstein	female	mature	good	fistulated	rumen evacuations, buffer incubations, blood sampling, collection rumen papillae	60	40	FC	silage	PWC	maize, grass	cereal grass	y	n	1	ad libitum	1	FC_Bovinae	NLD	Europe	52.52	5.55	-5	Cfb	autumn	production and research	yes	2012-12-30	fistula	liquid and solids	120	freeze-dried	PCQI	305.6	y	y	y	5461	1193	589
GRC0683	European type ("taurine") cattle	Bos taurus	Bovinae	Bovidae	Cattle	Friesian x Holstein	female	mature	good	fistulated	rumen evacuations, buffer incubations, blood sampling, collection rumen papillae	45	55	CF	silage	PWC	maize, grass	cereal grass	y	n	4	ad libitum	1	CF_Bovinae	NLD	Europe	52.52	5.55	-5	Cfb	autumn	production and research	yes	2012-01-27	fistula	liquid and solids	120	freeze-dried	PCQI	331.6	y	y	y	5874	1345	505
GRC0684	European type ("taurine") cattle	Bos taurus	Bovinae	Bovidae	Cattle	Friesian x Holstein	female	mature	good	fistulated	rumen evacuations, buffer incubations, blood sampling, collection rumen papillae	90	10	F	silage, straw	PWC PPC	maize, grass	cereal grass	y	n	4	ad libitum	1	F_Bovinae	NLD	Europe	52.52	5.55	-5	Cfb	autumn	production and research	yes	2012-11-26	fistula	liquid and solids	120	freeze-dried	PCQI	296.4	y	y	y	13854	704	501
GRC0685	European type ("taurine") cattle	Bos taurus	Bovinae	Bovidae	Cattle	Friesian x Holstein	female	mature	good	fistulated	rumen evacuations, buffer incubations, blood sampling, collection rumen papillae	60	40	FC	silage	PWC	maize, grass	cereal grass	y	n	1	ad libitum	1	FC_Bovinae	NLD	Europe	52.52	5.55	-5	Cfb	autumn	production and research	yes	2012-12-17	fistula	liquid and solids	120	freeze-dried	PCQI	313.5	y	y	y	3263	511	757
GRC0686	European type ("taurine") cattle	Bos taurus	Bovinae	Bovidae	Cattle	Friesian x Holstein	female	mature	good	fistulated	rumen evacuations, buffer incubations, blood sampling, collection rumen papillae	45	55	CF	silage	PWC	maize, grass	cereal grass	y	n	4	ad libitum	1	CF_Bovinae	NLD	Europe	52.52	5.55	-5	Cfb	autumn	production and research	yes	2013-01-14	fistula	liquid and solids	120	freeze-dried	PCQI	263.1	y	y	y	3660	608	633
GRC0687	European type ("taurine") cattle	Bos taurus	Bovinae	Bovidae	Cattle	Friesian x Holstein	female	mature	good	fistulated	rumen evacuations, buffer incubations, blood sampling, collection rumen papillae	90	10	F	silage, straw	PWC PPC	maize, grass	cereal grass	y	n	4	ad libitum	1	F_Bovinae	NLD	Europe	52.52	5.55	-5	Cfb	autumn	production and research	yes	2012-12-11	fistula	liquid and solids	120	freeze-dried	PCQI	224.5	y	y	y	5170	613	696
GRC0688	European type ("taurine") cattle	Bos taurus	Bovinae	Bovidae	Cattle	Friesian x Holstein	female	mature	good	fistulated	rumen evacuations, buffer incubations, blood sampling, collection rumen papillae	60	40	FC	silage	PWC	maize, grass	cereal grass	y	n	1	ad libitum	1	FC_Bovinae	NLD	Europe	52.52	5.55	-5	Cfb	autumn	production and research	yes	2013-01-02	fistula	liquid and solids	120	freeze-dried	PCQI	266.2	y	y	y	3726	474	816
GRC0689	European type ("taurine") cattle	Bos taurus	Bovinae	Bovidae	Cattle	Friesian x Holstein	female	mature	good	fistulated	rumen evacuations, buffer incubations, blood sampling, collection rumen papillae	45	55	CF	silage	PWC	maize, grass	cereal grass	y	n	4	ad libitum	1	CF_Bovinae	NLD	Europe	52.52	5.55	-5	Cfb	autumn	production and research	yes	2013-01-30	fistula	liquid and solids	120	freeze-dried	PCQI	260.4	y	y	y	3651	768	581
GRC0690	European type ("taurine") cattle	Bos taurus	Bovinae	Bovidae	Cattle	Friesian x Holstein	female	mature	good	fistulated	rumen evacuations, buffer incubations, blood sampling, collection rumen papillae	90	10	F	silage, straw	PWC PPC	maize, grass	cereal grass	y	n	4	ad libitum	1	F_Bovinae	NLD	Europe	52.52	5.55	-5	Cfb	autumn	production and research	yes	2012-11-08	fistula	liquid and solids	120	freeze-dried	PCQI	285.7	y	y	y	7741	511	649
GRC0691	European type ("taurine") cattle	Bos taurus	Bovinae	Bovidae	Cattle	Friesian x Holstein	female	mature	good	fistulated	rumen evacuations, buffer incubations, blood sampling, collection rumen papillae	40	60	CF	silage	PWC	maize, grass	cereal grass	y	n	1	ad libitum	1	CF_Bovinae	NLD	Europe	52.52	5.55	-5	Cfb	autumn	production and research	yes	2012-11-27	fistula	liquid and solids	120	freeze-dried	PCQI	326.4	y	y	y	7014	846	566
GRC0692	European type ("taurine") cattle	Bos taurus	Bovinae	Bovidae	Cattle	Friesian x Holstein	female	mature	good	fistulated	rumen evacuations, buffer incubations, blood sampling, collection rumen papillae	45	55	CF	silage	PWC	maize, grass	cereal grass	y	n	4	ad libitum	1	CF_Bovinae	NLD	Europe	52.52	5.55	-5	Cfb	autumn	production and research	yes	2012-12-25	fistula	liquid and solids	120	freeze-dried	PCQI	357	y	y	y	7458	831	673
GRC0693	European type ("taurine") cattle	Bos taurus	Bovinae	Bovidae	Cattle	Friesian x Holstein	female	mature	good	fistulated	rumen evacuations, buffer incubations, blood sampling, collection rumen papillae	90	10	F	silage, straw	PWC PPC	maize, grass	cereal grass	y	n	4	ad libitum	1	F_Bovinae	NLD	Europe	52.52	5.55	-5	Cfb	autumn	production and research	yes	2012-11-16	fistula	liquid and solids	120	freeze-dried	PCQI	275.1	y	y	y	8503	438	547
GRC0694	European type ("taurine") cattle	Bos taurus	Bovinae	Bovidae	Cattle	Friesian x Holstein	female	mature	good	fistulated	rumen evacuations, buffer incubations, blood sampling, collection rumen papillae	40	60	CF	silage	PWC	maize, grass	cereal grass	y	n	1	ad libitum	1	CF_Bovinae	NLD	Europe	52.52	5.55	-5	Cfb	autumn	production and research	yes	2012-12-09	fistula	liquid and solids	120	freeze-dried	PCQI	287.7	y	y	y	4649	495	569
GRC0695	European type ("taurine") cattle	Bos taurus	Bovinae	Bovidae	Cattle	Friesian x Holstein	female	mature	good	fistulated	rumen evacuations, buffer incubations, blood sampling, collection rumen papillae	45	55	CF	silage	PWC	maize, grass	cereal grass	y	n	4	ad libitum	1	CF_Bovinae	NLD	Europe	52.52	5.55	-5	Cfb	autumn	production and research	yes	2013-01-06	fistula	liquid and solids	120	freeze-dried	PCQI	346	y	y	y	10421	310	619
GRC0696	European type ("taurine") cattle	Bos taurus	Bovinae	Bovidae	Cattle	Friesian x Holstein	female	mature	good	fistulated	rumen evacuations, buffer incubations, blood sampling, collection rumen papillae	90	10	F	silage, straw	PWC PPC	maize, grass	cereal grass	y	n	4	ad libitum	1	F_Bovinae	NLD	Europe	52.52	5.55	-5	Cfb	autumn	production and research	yes	2012-11-05	fistula	liquid and solids	120	freeze-dried	PCQI	271.3	y	y	y	7922	405	639
GRC0697	European type ("taurine") cattle	Bos taurus	Bovinae	Bovidae	Cattle	Friesian x Holstein	female	mature	good	fistulated	rumen evacuations, buffer incubations, blood sampling, collection rumen papillae	40	60	CF	silage	PWC	maize, grass	cereal grass	y	n	1	ad libitum	1	CF_Bovinae	NLD	Europe	52.52	5.55	-5	Cfb	autumn	production and research	yes	2012-11-30	fistula	liquid and solids	120	freeze-dried	PCQI	299.6	y	y	y	9685	299	389
GRC0698	European type ("taurine") cattle	Bos taurus	Bovinae	Bovidae	Cattle	Friesian x Holstein	female	mature	good	fistulated	rumen evacuations, buffer incubations, blood sampling, collection rumen papillae	45	55	CF	silage	PWC	maize, grass	cereal grass	y	n	4	ad libitum	1	CF_Bovinae	NLD	Europe	52.52	5.55	-5	Cfb	autumn	production and research	yes	2013-12-28	fistula	liquid and solids	120	freeze-dried	PCQI	264.6	y	y	y	9872	246	458
GRC0699	European type ("taurine") cattle	Bos taurus	Bovinae	Bovidae	Cattle	Friesian x Holstein	female	mature	good	fistulated	rumen evacuations, buffer incubations, blood sampling, collection rumen papillae	90	10	F	silage, straw	PWC PPC	maize, grass	cereal grass	y	n	4	ad libitum	1	F_Bovinae	NLD	Europe	52.52	5.55	-5	Cfb	autumn	production and research	yes	2012-11-26	fistula	liquid and solids	120	freeze-dried	PCQI	291.7	y	y	y	7045	447	824
GRC0700	European type ("taurine") cattle	Bos taurus	Bovinae	Bovidae	Cattle	Friesian x Holstein	female	mature	good	fistulated	rumen evacuations, buffer incubations, blood sampling, collection rumen papillae	40	60	CF	silage	PWC	maize, grass	cereal grass	y	n	1	ad libitum	1	CF_Bovinae	NLD	Europe	52.52	5.55	-5	Cfb	autumn	production and research	yes	2012-12-23	fistula	liquid and solids	120	freeze-dried	PCQI	323.9	y	y	y	14091	836	568
GRC0701	European type ("taurine") cattle	Bos taurus	Bovinae	Bovidae	Cattle	Friesian x Holstein	female	mature	good	fistulated	rumen evacuations, buffer incubations, blood sampling, collection rumen papillae	45	55	CF	silage	PWC	maize, grass	cereal grass	y	n	4	ad libitum	1	CF_Bovinae	NLD	Europe	52.52	5.55	-5	Cfb	autumn	production and research	yes	2013-01-20	fistula	liquid and solids	120	freeze-dried	PCQI	290.1	y	y	y	7071	266	305
GRC0702	European type ("taurine") cattle	Bos taurus	Bovinae	Bovidae	Cattle	Friesian x Holstein	female	mature	good	fistulated	rumen evacuations, buffer incubations, blood sampling, collection rumen papillae	90	10	F	silage, straw	PWC PPC	maize, grass	cereal grass	y	n	4	ad libitum	1	F_Bovinae	NLD	Europe	52.52	5.55	-5	Cfb	autumn	production and research	yes	2012-11-29	fistula	liquid and solids	120	freeze-dried	PCQI	240.1	y	y	y	3501	450	443
GRC0703	European type ("taurine") cattle	Bos taurus	Bovinae	Bovidae	Cattle	Friesian x Holstein	female	mature	good	fistulated	rumen evacuations, buffer incubations, blood sampling, collection rumen papillae	40	60	CF	silage	PWC	maize, grass	cereal grass	y	n	1	ad libitum	1	CF_Bovinae	NLD	Europe	52.52	5.55	-5	Cfb	autumn	production and research	yes	2012-12-23	fistula	liquid and solids	120	freeze-dried	PCQI	301.4	y	y	y	4422	387	558
GRC0704	European type ("taurine") cattle	Bos taurus	Bovinae	Bovidae	Cattle	Friesian x Holstein	female	mature	good	fistulated	rumen evacuations, buffer incubations, blood sampling, collection rumen papillae	45	55	CF	silage	PWC	maize, grass	cereal grass	y	n	4	ad libitum	1	CF_Bovinae	NLD	Europe	52.52	5.55	-5	Cfb	autumn	production and research	yes	2013-01-20	fistula	liquid and solids	120	freeze-dried	PCQI	263.5	y	y	y	7136	257	448
GRC0705	European type ("taurine") cattle	Bos taurus	Bovinae	Bovidae	Cattle	Friesian x Holstein	female	mature	good	fistulated	rumen evacuations, buffer incubations, blood sampling, collection rumen papillae	90	10	F	silage, straw	PWC PPC	maize, grass	cereal grass	y	n	4	ad libitum	1	F_Bovinae	NLD	Europe	52.52	5.55	-5	Cfb	autumn	production and research	yes	2012-12-11	fistula	liquid and solids	120	freeze-dried	PCQI	259.4	y	y	y	4189	223	727
GRC0706	European type ("taurine") cattle	Bos taurus	Bovinae	Bovidae	Cattle	Friesian x Holstein	female	mature	good	fistulated	rumen evacuations, buffer incubations, blood sampling, collection rumen papillae	40	60	CF	silage	PWC	maize, grass	cereal grass	y	n	1	ad libitum	1	CF_Bovinae	NLD	Europe	52.52	5.55	-5	Cfb	autumn	production and research	yes	2013-01-09	fistula	liquid and solids	120	freeze-dried	PCQI	297.2	y	y	y	9738	310	535
GRC0707	European type ("taurine") cattle	Bos taurus	Bovinae	Bovidae	Cattle	Friesian x Holstein	female	mature	good	fistulated	rumen evacuations, buffer incubations, blood sampling, collection rumen papillae	45	55	CF	silage	PWC	maize, grass	cereal grass	y	n	4	ad libitum	1	CF_Bovinae	NLD	Europe	52.52	5.55	-5	Cfb	autumn	production and research	yes	2013-02-06	fistula	liquid and solids	120	freeze-dried	PCQI	299.3	y	y	y	8421	465	538
GRC0708	South African giraffe	Giraffa camelopardalis giraffa	Giraffidae	Giraffidae	Giraffe	NA	female	mature	poor	no	surgery to insert catheters in the neck for blood pressure measurements, 1-5 days before	NA	NA	NA	browse, hay	fresh PWC	legume (alfalfa), shrub (acacia)	NA	n	y	9	2	5	NA	ZAF	Africa	-25.4	28.28	1150	BSk	autumn	research and wild	yes	2012-04-02	post mortem	liquid	120	freeze-dried	PCQI	52.3	y	y	y	4007	1425	1695
GRC0709	South African giraffe	Giraffa camelopardalis giraffa	Giraffidae	Giraffidae	Giraffe	NA	male	mature	poor	no	surgery to insert catheters in the neck for blood pressure measurements, 1-5 days before	NA	NA	NA	browse, hay	fresh PWC	legume (alfalfa), shrub (acacia)	NA	n	y	9	2	1	NA	ZAF	Africa	-25.4	28.28	1150	BSk	autumn	research and wild	yes	2012-04-07	post mortem	liquid	120	freeze-dried	PCQI	20.8	y	y	y	9883	209	645
GRC0710	South African giraffe	Giraffa camelopardalis giraffa	Giraffidae	Giraffidae	Giraffe	NA	male	mature	poor	no	surgery to insert catheters in the neck for blood pressure measurements, 1-5 days before	NA	NA	NA	browse, hay	fresh PWC	legume (alfalfa), shrub (acacia)	NA	n	y	9	2	1	NA	ZAF	Africa	-25.4	28.28	1150	BSk	autumn	research and wild	yes	2012-04-12	post mortem	liquid	120	freeze-dried	PCQI	20.6	y	y	y	5096	309	1224
GRC0711	South African giraffe	Giraffa camelopardalis giraffa	Giraffidae	Giraffidae	Giraffe	NA	male	mature	poor	no	surgery to insert catheters in the neck for blood pressure measurements, 1-5 days before	NA	NA	NA	browse, hay	fresh PWC	legume (alfalfa), shrub (acacia)	NA	n	y	9	2	24	NA	ZAF	Africa	-25.4	28.28	1150	BSk	autumn	research and wild	yes	2012-04-06	post mortem	liquid	120	freeze-dried	PCQI	163	y	y	y	3226	898	1415
GRC0712	South African giraffe	Giraffa camelopardalis giraffa	Giraffidae	Giraffidae	Giraffe	NA	male	mature	poor	no	surgery to insert catheters in the neck for blood pressure measurements, 1-5 days before	NA	NA	NA	browse, hay	fresh PWC	legume (alfalfa), shrub (acacia)	NA	n	y	9	2	1	NA	ZAF	Africa	-25.4	28.28	1150	BSk	autumn	research and wild	yes	2012-04-13	post mortem	liquid	120	freeze-dried	PCQI	20.8	y	n	y	618	25	1038
GRC0713	South African giraffe	Giraffa camelopardalis giraffa	Giraffidae	Giraffidae	Giraffe	NA	male	mature	poor	no	surgery to insert catheters in the neck for blood pressure measurements, 1-5 days before	NA	NA	NA	browse, hay	fresh PWC	legume (alfalfa), shrub (acacia)	NA	n	y	9	2	5	NA	ZAF	Africa	-25.4	28.28	1150	BSk	autumn	research and wild	yes	2012-04-08	post mortem	liquid	120	freeze-dried	PCQI	21.2	y	n	y	744	12	1319
GRC0714	South African giraffe	Giraffa camelopardalis giraffa	Giraffidae	Giraffidae	Giraffe	NA	male	mature	poor	no	surgery to insert catheters in the neck for blood pressure measurements, 1-5 days before	NA	NA	NA	browse, hay	fresh PWC	legume (alfalfa), shrub (acacia)	NA	n	y	9	2	4	NA	ZAF	Africa	-25.4	28.28	1150	BSk	autumn	research and wild	yes	2012-04-09	post mortem	liquid	120	freeze-dried	PCQI	27.5	y	y	y	4008	1685	2004
GRC0715	Giraffe	Giraffa camelopardalis	Giraffidae	Giraffidae	Giraffe	NA	female	mature	good	no	no	NA	NA	NA	browse, hay	fresh PWC	legume (alfalfa), shrub (willow)	NA	n	y	52	2	3	NA	DNK	Europe	54.83	11.51	7	Cfb	spring	research and wild	yes	2012-10-02	post mortem	liquid	5	freeze-dried	PCQI	207	y	y	y	3894	1198	1268
GRC0716	Giraffe	Giraffa camelopardalis	Giraffidae	Giraffidae	Giraffe	NA	female	mature	good	no	no	NA	NA	NA	browse, hay	fresh PWC	legume (alfalfa), shrub (willow)	NA	n	y	52	2	5	NA	DNK	Europe	54.83	11.51	7	Cfb	spring	research and wild	yes	2012-10-03	post mortem	liquid	5	freeze-dried	PCQI	254	y	y	y	5350	1260	1923
GRC0717	Giraffe	Giraffa camelopardalis	Giraffidae	Giraffidae	Giraffe	NA	male	mature	good	no	no	NA	NA	NA	browse, hay	fresh PWC	legume (alfalfa), shrub (willow)	NA	n	y	52	2	3	NA	DNK	Europe	54.83	11.51	7	Cfb	autumn	research and wild	yes	2013-04-05	post mortem	liquid	5	freeze-dried	PCQI	216.9	y	y	y	4572	968	1339
GRC0718	Rothschild's giraffe	Giraffa camelopardalis rotschildi	Giraffidae	Giraffidae	Giraffe	NA	male	mature	good	no	no	0	100	C	browse, hay	fresh PWC	legume (alfalfa), shrub (willow)	NA	y	y	52	2	3	NA	DNK	Europe	55.81	9.35	87	Cfb	autumn	research and wild	yes	2013-05-31	post mortem	liquid	5	freeze-dried	PCQI	206.8	y	y	y	3874	1751	1741
GRC0719	European type ("taurine") cattle	Bos taurus	Bovinae	Bovidae	Cattle	Jersey	female	mature	good	fistulated	no	100	0	F	fresh	fresh	grass, legume (alfalfa)	grass legume	n	y	52	ad libitum	12	F_Bovinae	ZAF	Africa	-29.62	30.38	700	Cwa	winter	research	yes	2013-08-15	fistula	liquid and solids	27	freeze-dried	PCQI	305.6	y	y	y	3122	1450	1418
GRC0720	European type ("taurine") cattle	Bos taurus	Bovinae	Bovidae	Cattle	Jersey	female	mature	good	fistulated	no	100	0	F	fresh	fresh	grass, legume (alfalfa)	grass legume	n	y	52	ad libitum	12	F_Bovinae	ZAF	Africa	-29.62	30.38	700	Cwa	winter	research	yes	2013-08-15	fistula	liquid and solids	28	freeze-dried	PCQI	284.2	y	y	y	3376	1022	1438
GRC0721	Sheep	Ovis aries	Caprinae	Bovidae	Sheep	Dohne Merino	castrated male	mature	good	fistulated	drench	100	0	F	fresh	fresh	grass, legume (alfalfa)	grass legume	n	y	52	ad libitum	12	F_Caprinae	ZAF	Africa	-29.62	30.38	700	Cwa	winter	research	yes	2013-08-14	fistula	liquid and solids	25	freeze-dried	PCQI	308.6	y	y	y	4511	1090	1101
GRC0722	Sheep	Ovis aries	Caprinae	Bovidae	Sheep	Dohne Merino	castrated male	mature	good	fistulated	drench	100	0	F	fresh	fresh	grass, legume (alfalfa)	grass legume	n	y	52	ad libitum	12	F_Caprinae	ZAF	Africa	-29.62	30.38	700	Cwa	winter	research	yes	2013-08-14	fistula	liquid and solids	26	freeze-dried	PCQI	334.9	y	y	y	4866	1036	1416
GRC0723	Guanaco	Lama guanicoe	Camelidae	Camelidae	Camelid	NA	male	NA	good	no	no	100	0	F	fresh	fresh	grass	grass	n	n	52	ad libitum	NA	F_Camelidae	CHL	S America	-53.67	-69.9	341	Cfc	winter	wild	NA	2011-07-01	post mortem	liquid and solids	NA	freeze-dried	PCQI	23.4	y	y	n	7356	382	0
GRC0724	Guanaco	Lama guanicoe	Camelidae	Camelidae	Camelid	NA	male	NA	good	no	no	100	0	F	fresh	fresh	grass	grass	n	n	52	ad libitum	NA	F_Camelidae	CHL	S America	-53.67	-69.9	341	Cfc	winter	wild	NA	2011-07-01	post mortem	liquid and solids	NA	freeze-dried	PCQI	57.2	y	y	n	4522	431	0
GRC0725	Guanaco	Lama guanicoe	Camelidae	Camelidae	Camelid	NA	male	NA	good	no	no	100	0	F	fresh	fresh	grass	grass	n	n	52	ad libitum	NA	F_Camelidae	CHL	S America	-53.67	-69.9	341	Cfc	winter	wild	NA	2011-07-01	post mortem	liquid and solids	NA	freeze-dried	PCQI	25.2	y	y	n	3401	596	0
GRC0726	Guanaco	Lama guanicoe	Camelidae	Camelidae	Camelid	NA	male	NA	good	no	no	100	0	F	fresh	fresh	grass	grass	n	n	52	ad libitum	NA	F_Camelidae	CHL	S America	-53.67	-69.9	341	Cfc	winter	wild	NA	2011-07-01	post mortem	liquid and solids	NA	freeze-dried	PCQI	62.5	y	y	n	3944	636	0
GRC0727	Guanaco	Lama guanicoe	Camelidae	Camelidae	Camelid	NA	male	NA	good	no	no	100	0	F	fresh	fresh	grass	grass	n	n	52	ad libitum	NA	F_Camelidae	CHL	S America	-53.67	-69.9	341	Cfc	winter	wild	NA	2011-07-01	post mortem	liquid and solids	NA	freeze-dried	PCQI	75.4	y	y	n	3454	801	20
GRC0728	Guanaco	Lama guanicoe	Camelidae	Camelidae	Camelid	NA	male	NA	good	no	no	100	0	F	fresh	fresh	grass	grass	n	n	52	ad libitum	NA	F_Camelidae	CHL	S America	-53.67	-69.9	341	Cfc	winter	wild	NA	2011-07-01	post mortem	liquid and solids	NA	freeze-dried	PCQI	103.1	y	y	n	2402	707	13
GRC0729	Zebu cattle	Bos indicus	Bovinae	Bovidae	Cattle	Brahman	castrated male	mature	good	no	no	100	0	F	fresh	fresh	grass	grass	n	n	26	ad libitum	3	F_Bovinae	AUS	Australasia	-23.22	150.38	50	Cfa	winter	production	yes	2013-06-06	stomach tube	liquid and solids	5	DNA, sample not freeze-dried	PCSA	217.2	y	y	y	5317	1152	2010
GRC0730	Zebu cattle	Bos indicus	Bovinae	Bovidae	Cattle	Brahman	castrated male	mature	good	no	no	100	0	F	fresh	fresh	grass	grass	n	n	26	ad libitum	3	F_Bovinae	AUS	Australasia	-23.22	150.38	50	Cfa	winter	production	yes	2013-06-06	stomach tube	liquid and solids	5	DNA, sample not freeze-dried	PCSA	519.1	y	y	y	9649	1610	1614
GRC0731	Zebu cattle	Bos indicus	Bovinae	Bovidae	Cattle	Brahman	castrated male	mature	good	no	no	100	0	F	fresh	fresh	grass	grass	n	n	26	ad libitum	3	F_Bovinae	AUS	Australasia	-23.22	150.38	50	Cfa	winter	production	yes	2013-06-06	stomach tube	liquid and solids	5	DNA, sample not freeze-dried	PCSA	565.2	y	y	y	11018	1123	1957
GRC0732	Zebu cattle	Bos indicus	Bovinae	Bovidae	Cattle	Brahman	castrated male	mature	good	no	no	100	0	F	fresh	fresh	grass	grass	n	n	26	ad libitum	3	F_Bovinae	AUS	Australasia	-23.22	150.38	50	Cfa	winter	production	yes	2013-06-06	stomach tube	liquid and solids	5	DNA, sample not freeze-dried	PCSA	492.3	y	y	y	3783	1072	1286
GRC0733	Zebu cattle	Bos indicus	Bovinae	Bovidae	Cattle	Brahman	castrated male	mature	good	no	no	100	0	F	fresh	fresh	grass	grass	n	n	26	ad libitum	3	F_Bovinae	AUS	Australasia	-23.22	150.38	50	Cfa	winter	production	yes	2013-06-06	stomach tube	liquid and solids	5	DNA, sample not freeze-dried	PCSA	544.6	y	y	y	10187	1275	1336
GRC0734	Zebu cattle	Bos indicus	Bovinae	Bovidae	Cattle	Brahman	castrated male	mature	good	no	no	100	0	F	fresh	fresh	grass	grass	n	n	26	ad libitum	3	F_Bovinae	AUS	Australasia	-23.22	150.38	50	Cfa	winter	production	yes	2013-06-06	stomach tube	liquid and solids	5	DNA, sample not freeze-dried	PCSA	423.6	y	y	y	8653	1078	1533
GRC0735	Impala	Aepyceros melampus	NA	NA	NA	NA	male	mature	NA	no	no	100	0	F	fresh	fresh	NA	NA	NA	NA	52	ad libitum	ad libitum	NA	ZAF	Africa	-27.38	31.62	400	BSh	winter	wild	yes	2011-06-01	NA	liquid	NA	DNA, sample preserved	RBBC	25.7	y	y	y	5759	975	1326
GRC0736	Impala	Aepyceros melampus	NA	NA	NA	NA	male	mature	NA	no	no	100	0	F	fresh	fresh	NA	NA	NA	NA	52	ad libitum	ad libitum	NA	ZAF	Africa	-27.38	31.62	400	BSh	winter	wild	yes	2011-06-01	NA	liquid	NA	DNA, sample preserved	RBBC	24	y	y	y	1672	1474	1535
GRC0737	Impala	Aepyceros melampus	NA	NA	NA	NA	male	mature	NA	no	no	100	0	F	fresh	fresh	NA	NA	NA	NA	52	ad libitum	ad libitum	NA	ZAF	Africa	-27.38	31.62	400	BSh	winter	wild	yes	2011-06-01	NA	liquid	NA	DNA, sample preserved	RBBC	47.9	y	y	y	1693	814	1584
GRC0738	Impala	Aepyceros melampus	NA	NA	NA	NA	male	mature	NA	no	no	100	0	F	fresh	fresh	NA	NA	NA	NA	52	ad libitum	ad libitum	NA	ZAF	Africa	-27.38	31.62	400	BSh	winter	wild	yes	2011-06-01	NA	liquid	NA	DNA, sample preserved	RBBC	26	y	y	y	1616	1204	1872
GRC0739	Impala	Aepyceros melampus	NA	NA	NA	NA	male	mature	NA	no	no	100	0	F	fresh	fresh	NA	NA	NA	NA	52	ad libitum	ad libitum	NA	ZAF	Africa	-27.38	31.62	400	BSh	winter	wild	yes	2011-06-01	NA	liquid	NA	DNA, sample preserved	RBBC	27.8	y	y	y	2240	1123	1886
GRC0740	Red hartbeest	Alcelaphus caama	NA	NA	NA	NA	male	mature	NA	no	no	100	0	F	fresh	fresh	NA	NA	NA	NA	52	ad libitum	ad libitum	NA	ZAF	Africa	-28.53	24.52	1114	BSh	NA	wild	yes	NA	NA	liquid	NA	DNA, sample preserved	RBBC	21.2	y	y	y	673	1488	1233
GRC0741	Impala	Aepyceros melampus	NA	NA	NA	NA	male	mature	NA	no	no	100	0	F	fresh	fresh	NA	NA	NA	NA	52	ad libitum	ad libitum	NA	ZAF	Africa	-24.94	28.53	1060	BSh	NA	wild	yes	NA	NA	liquid	NA	DNA, sample preserved	RBBC	147.5	y	y	y	2344	1167	2110
GRC0742	Impala	Aepyceros melampus	NA	NA	NA	NA	male	mature	NA	no	no	100	0	F	fresh	fresh	NA	NA	NA	NA	52	ad libitum	ad libitum	NA	ZAF	Africa	-24.5	28.71	1122	BSh	NA	wild	yes	NA	NA	liquid	NA	DNA, sample preserved	RBBC	122	y	y	y	3645	1067	2157
GRC0743	Impala	Aepyceros melampus	NA	NA	NA	NA	male	mature	NA	no	no	100	0	F	fresh	fresh	NA	NA	NA	NA	52	ad libitum	ad libitum	NA	ZAF	Africa	-24.5	28.71	1122	BSh	NA	wild	yes	NA	NA	NA	NA	DNA, sample preserved	RBBC	125.8	y	y	y	3708	1128	1936
GRC0744	Elephant	Loxodonta sp.	NA	NA	NA	NA	NA	NA	NA	no	no	100	0	F	fresh	fresh	NA	NA	NA	NA	52	ad libitum	ad libitum	NA	ZAF	Africa	-23.99	31.55	283	BSh	NA	wild	yes	NA	NA	liquid	NA	NA	RBBC	21.3	y	y/n	n	7336	118	3
GRC0745	Nubian giraffe	Giraffa camelopardalis	Giraffidae	Giraffidae	Giraffe	NA	NA	NA	NA	no	no	100	0	F	fresh	fresh	NA	NA	NA	NA	52	ad libitum	ad libitum	NA	ZAF	Africa	-25.38	28.27	48	BSk	NA	wild	yes	NA	NA	liquid	NA	DNA, sample preserved	RBBC	36.3	y	y	y/n	3675	1148	44
GRC0746	Nubian giraffe	Giraffa camelopardalis	Giraffidae	Giraffidae	Giraffe	NA	NA	NA	NA	no	no	100	0	F	fresh	fresh	NA	NA	NA	NA	52	ad libitum	ad libitum	NA	ZAF	Africa	-25.38	28.27	48	BSk	NA	wild	yes	NA	NA	liquid	NA	DNA, sample preserved	RBBC	92.9	y	y	y/n	4957	1094	56
GRC0747	Blue wildebeest	Connochaetes taurinus	NA	NA	NA	NA	NA	NA	NA	no	no	100	0	F	fresh	fresh	NA	NA	NA	NA	52	ad libitum	ad libitum	NA	ZAF	Africa	-32.25	25.45	48	BSk	NA	wild	yes	1979-01-01	NA	liquid	NA	DNA, sample preserved	RBBC	20.2	y	y/n	n	1897	294	19
GRC0748	Eland	Taurotragus sp.	Bovinae	Bovidae	NA	NA	male	mature	NA	no	no	100	0	F	fresh	fresh	NA	NA	NA	NA	52	ad libitum	ad libitum	F_Bovinae	ZAF	Africa	-32.25	25.45	48	BSk	NA	wild	yes	NA	NA	liquid	NA	DNA, sample preserved	RBBC	21.2	y	n	n	3940	13	4
GRC0749	Kudu	Tragelaphus sp.	Bovinae	Bovidae	NA	NA	male	mature	NA	no	no	100	0	F	fresh	fresh	NA	NA	NA	NA	52	ad libitum	ad libitum	F_Bovinae	ZAF	Africa	-24.94	28.53	1060	BSh	NA	wild	yes	NA	NA	liquid	NA	DNA, sample preserved	RBBC	138.3	y	y	y	8308	996	1874
GRC0750	Kudu	Tragelaphus sp.	Bovinae	Bovidae	NA	NA	female	mature	NA	no	no	100	0	F	fresh	fresh	NA	NA	NA	NA	52	ad libitum	ad libitum	F_Bovinae	ZAF	Africa	-24.94	28.53	1060	BSh	NA	wild	yes	NA	NA	liquid	NA	DNA, sample preserved	RBBC	76.2	y	y	y	5033	1719	2307
GRC0751	Moose / Eurasian elk	Alces alces	Cervidae	Cervidae	Deer	NA	female	mature	NA	no	no	100	0	F	fresh	fresh	NA	NA	NA	NA	52	ad libitum	ad libitum	F_Cervidae	USA	N America	44.48	-73.2	48	Dfb	autumn	wild	yes	2010-10-18	NA	liquid and solids	NA	DNA, sample not freeze-dried	RBBC	180.5	y	y	y	6309	915	677
GRC0752	Moose / Eurasian elk	Alces alces	Cervidae	Cervidae	Deer	NA	female	mature	NA	no	no	100	0	F	fresh	fresh	NA	NA	NA	NA	52	ad libitum	ad libitum	F_Cervidae	USA	N America	44.48	-73.2	48	Dfb	autumn	wild	yes	2010-10-18	NA	liquid and solids	NA	DNA, sample not freeze-dried	RBBC	157.2	y	y	y/n	8547	1380	74
GRC0753	Moose / Eurasian elk	Alces alces	Cervidae	Cervidae	Deer	NA	male	mature	NA	no	no	100	0	F	fresh	fresh	NA	NA	NA	NA	52	ad libitum	ad libitum	F_Cervidae	USA	N America	44.48	-73.2	48	Dfb	autumn	wild	yes	2010-10-18	NA	liquid and solids	NA	DNA, sample not freeze-dried	RBBC	169.5	y	y	y	7805	1133	605
GRC0754	Moose / Eurasian elk	Alces alces	Cervidae	Cervidae	Deer	NA	male	mature	NA	no	no	100	0	F	fresh	fresh	NA	NA	NA	NA	52	ad libitum	ad libitum	F_Cervidae	USA	N America	44.48	-73.2	48	Dfb	autumn	wild	yes	2010-10-18	NA	liquid and solids	NA	DNA, sample not freeze-dried	RBBC	170.3	y	y	y	4345	1303	167
GRC0755	Moose / Eurasian elk	Alces alces	Cervidae	Cervidae	Deer	NA	male	mature	NA	no	no	100	0	F	fresh	fresh	NA	NA	NA	NA	52	ad libitum	ad libitum	F_Cervidae	USA	N America	44.48	-73.2	48	Dfb	autumn	wild	yes	2010-10-18	NA	liquid and solids	NA	DNA, sample not freeze-dried	RBBC	240.8	y	y	y	6561	1258	2084
GRC0756	Moose / Eurasian elk	Alces alces	Cervidae	Cervidae	Deer	NA	male	old	NA	no	no	100	0	F	fresh	fresh	NA	NA	NA	NA	52	ad libitum	ad libitum	F_Cervidae	USA	N America	44.48	-73.2	48	Dfb	autumn	wild	yes	2010-10-18	NA	liquid and solids	NA	DNA, sample not freeze-dried	RBBC	264.4	y	y	y	7306	1451	1295
GRC0757	European type ("taurine") cattle	Bos taurus	Bovinae	Bovidae	Cattle	Holstein	male	old	good	fistulated	no	75	25	F	silage	PWC	barley	cereal	y	NA	26	2	2	F_Bovinae	IRN	Middle East	36.28	59.64	985	BSk	autumn	research	yes	2013-10-08	fistula	liquid and solids	60	freeze-dried	PCQI	302	y	y	y	6779	1124	1674
GRC0758	European type ("taurine") cattle	Bos taurus	Bovinae	Bovidae	Cattle	Holstein	male	old	good	fistulated	no	75	25	F	silage	PWC	barley	cereal	y	NA	26	2	2	F_Bovinae	IRN	Middle East	36.28	59.64	985	BSk	autumn	research	yes	2013-10-08	fistula	liquid and solids	60	freeze-dried	PCQI	231.2	y	y	y	9597	988	1484
GRC0759	European type ("taurine") cattle	Bos taurus	Bovinae	Bovidae	Cattle	Holstein	male	old	good	fistulated	no	75	25	F	silage	PWC	barley	cereal	y	NA	26	2	2	F_Bovinae	IRN	Middle East	36.28	59.64	985	BSk	autumn	research	yes	2013-10-08	fistula	liquid and solids	60	freeze-dried	PCQI	193.2	y	y	y	7652	1420	1702
GRC0760	European type ("taurine") cattle	Bos taurus	Bovinae	Bovidae	Cattle	Holstein	male	old	good	fistulated	no	75	25	F	silage	PWC	barley	cereal	y	NA	26	2	2	F_Bovinae	IRN	Middle East	36.28	59.64	985	BSk	autumn	research	yes	2013-10-08	fistula	liquid and solids	60	freeze-dried	PCQI	216.2	y	y	y	14288	1117	1798
GRC0761	Goat	Capra hircus	Caprinae	Bovidae	Goat	Saanen	female	mature	good	no	no	100	0	F	browse, fresh	fresh	maize, shrub (camelthorn, berry leaf)	browse	y	n	17	2	0	F_Caprinae	IRN	Middle East	36.28	59.64	985	BSk	summer	research	yes	2013-08-17	stomach tube	liquid and solids	60	freeze-dried	PCQI	229.5	n	y	y	28	1475	1217
GRC0762	Goat	Capra hircus	Caprinae	Bovidae	Goat	Saanen	female	mature	good	no	no	100	0	F	browse, fresh	fresh	maize, shrub (camelthorn, berry leaf)	browse	y	n	17	2	0	F_Caprinae	IRN	Middle East	36.28	59.64	985	BSk	summer	research	yes	2013-08-17	stomach tube	liquid and solids	60	freeze-dried	PCQI	254.5	y	y	y	9109	1562	1440
GRC0763	Goat	Capra hircus	Caprinae	Bovidae	Goat	Saanen	female	mature	good	no	no	100	0	F	browse, fresh	fresh	maize, shrub (camelthorn, berry leaf)	browse	y	n	0.6	2	0	F_Caprinae	IRN	Middle East	36.28	59.64	985	BSk	summer	research	yes	2013-08-17	stomach tube	liquid and solids	60	freeze-dried	PCQI	345.9	y	y	y	11430	1624	1274
GRC0764	Goat	Capra hircus	Caprinae	Bovidae	Goat	Saanen	female	mature	good	no	no	100	0	F	browse, fresh	fresh	maize, shrub (camelthorn, berry leaf)	browse	y	n	17	2	0	F_Caprinae	IRN	Middle East	36.28	59.64	985	BSk	summer	research	yes	2013-08-17	stomach tube	liquid and solids	60	freeze-dried	PCQI	349	y	y	y	9498	1378	993
GRC0765	Sheep	Ovis aries	Caprinae	Bovidae	Sheep	Balouchi	male	young	good	no	no	30	70	C	hay	NA	legume (alfalfa)	NA	y	y	17	2	12	C_Caprinae	IRN	Middle East	36.28	59.64	985	BSk	summer	research	yes	2013-08-17	stomach tube	liquid and solids	60	freeze-dried	PCQI	199.9	y	y	y	12328	929	1168
GRC0766	Sheep	Ovis aries	Caprinae	Bovidae	Sheep	Balouchi	male	young	good	no	no	30	70	C	hay	NA	legume (alfalfa)	NA	y	y	17	2	12	C_Caprinae	IRN	Middle East	36.28	59.64	985	BSk	summer	research	yes	2013-08-17	stomach tube	liquid and solids	60	freeze-dried	PCQI	169.6	y	y	y	9687	1017	1472
GRC0767	Sheep	Ovis aries	Caprinae	Bovidae	Sheep	Balouchi	male	young	good	no	no	30	70	C	hay	NA	legume (alfalfa)	NA	y	y	17	2	12	C_Caprinae	IRN	Middle East	36.28	59.64	985	BSk	summer	research	yes	2013-08-17	stomach tube	liquid and solids	60	freeze-dried	PCQI	161.3	y	y	y	8836	1319	1551
GRC0768	Sheep	Ovis aries	Caprinae	Bovidae	Sheep	Balouchi	male	young	good	no	no	30	70	C	hay	NA	legume (alfalfa)	NA	y	y	17	2	12	C_Caprinae	IRN	Middle East	36.28	59.64	985	BSk	summer	research	yes	2013-08-17	stomach tube	liquid and solids	60	freeze-dried	PCQI	305.8	y	y	y	9338	1168	1670
GRC0769	Hybrid cattle	Bos taurus indicus hybrid	Bovinae	Bovidae	Cattle	Brahman x Brown Swiss	male	mature	good	no	no	100	0	F	browse, fresh	fresh	grass, legume (Leucaena), shrub (Crescentia, Guazuma)	browse	n	y	1	ad libitum	2	F_Bovinae	COL	S America	10.03	-73.22	131	Aw	equatorial	production and research	yes	2013-08-27	stomach tube	liquid and solids	45	freeze-dried	PCQI	67.7	y	y	y/n	3333	656	200
GRC0770	European type ("taurine") cattle	Bos taurus	Bovinae	Bovidae	Cattle	Holstein x Lucerna	female	mature	good	no	no	100	0	F	fresh	fresh	grass, legume (leadtree)	browse	n	y	52	ad libitum	2	F_Bovinae	COL	S America	3.64	-76.32	990	As	equatorial	production	yes	2012-06-16	stomach tube	liquid and solids	20	freeze-dried	PCQI	20.8	y	y	y/n	2961	355	10
GRC0771	Hybrid cattle	Bos taurus indicus hybrid	Bovinae	Bovidae	Cattle	Gyr x Holstein x Lucerna	female	mature	good	no	no	100	0	F	fresh	fresh	grass, legume (leadtree)	browse	n	y	52	ad libitum	2	F_Bovinae	COL	S America	3.64	-76.32	990	As	equatorial	production	yes	2012-06-16	stomach tube	liquid and solids	20	freeze-dried	PCQI	27.6	y	y	y/n	4943	426	159
GRC0772	European type ("taurine") cattle	Bos taurus	Bovinae	Bovidae	Cattle	Lucerna	female	mature	good	no	no	100	0	F	fresh	fresh	grass, legume (leadtree)	browse	n	y	52	ad libitum	2	F_Bovinae	COL	S America	3.64	-76.32	990	As	equatorial	production	yes	2012-06-16	stomach tube	liquid and solids	20	freeze-dried	PCQI	21	y	y	y	3480	115	317
GRC0773	European type ("taurine") cattle	Bos taurus	Bovinae	Bovidae	Cattle	Holstein x Lucerna	female	mature	good	no	no	100	0	F	fresh	fresh	grass, legume (leadtree)	browse	n	y	52	ad libitum	2	F_Bovinae	COL	S America	3.64	-76.32	990	As	equatorial	production	yes	2012-06-16	stomach tube	liquid and solids	20	freeze-dried	PCQI	21	y	n	n	4911	37	1
GRC0774	European type ("taurine") cattle	Bos taurus	Bovinae	Bovidae	Cattle	Holstein	female	old	good	no	no	100	0	F	fresh	fresh	grass	grass	n	y	13	ad libitum	2	F_Bovinae	COL	S America	4.68	-74.21	2542	Cfc	equatorial	production	yes	2010-11-08	stomach tube	liquid and solids	50	freeze-dried	PCQI	35.9	y	n	y	5159	15	2387
GRC0775	European type ("taurine") cattle	Bos taurus	Bovinae	Bovidae	Cattle	Holstein	female	mature	good	no	no	100	0	F	fresh	fresh	grass	grass	n	y	13	ad libitum	2	F_Bovinae	COL	S America	4.68	-74.21	2542	Cfc	equatorial	production	yes	2010-11-08	stomach tube	liquid and solids	50	freeze-dried	PCQI	24.5	y	n	y	6177	16	2273
GRC0776	European type ("taurine") cattle	Bos taurus	Bovinae	Bovidae	Cattle	Holstein	female	old	good	no	no	100	0	F	fresh	fresh	grass	grass	n	y	13	ad libitum	2	F_Bovinae	COL	S America	4.68	-74.21	2542	Cfc	equatorial	production	yes	2010-11-08	stomach tube	liquid and solids	50	freeze-dried	PCQI	21	y	n	y	7755	0	2332
GRC0777	European type ("taurine") cattle	Bos taurus	Bovinae	Bovidae	Cattle	Holstein	female	mature	good	no	no	100	0	F	fresh	fresh	grass	grass	n	y	13	ad libitum	2	F_Bovinae	COL	S America	4.68	-74.21	2542	Cfc	equatorial	production	yes	2010-11-08	stomach tube	liquid and solids	50	freeze-dried	PCQI	69.5	y	n	y	6540	14	928
GRC0778	Zebu cattle	Bos indicus	Bovinae	Bovidae	Cattle	BON (Blanco Orejinegro Native bread) x Gyr x Holstein	male	mature	good	no	no	100	0	F	fresh	fresh	grass	grass	n	n	52	ad libitum	2	F_Bovinae	COL	S America	4.01	-73.47	341	Am	equatorial	production and research	yes	2009-10-01	stomach tube	liquid and solids	15	freeze-dried	PCQI	49.8	y	n	n	8688	13	4
GRC0779	Zebu cattle	Bos indicus	Bovinae	Bovidae	Cattle	BON (Blanco Orejinegro Native bread) x Gyr x Holstein	male	mature	good	no	no	100	0	F	fresh	fresh	grass	grass	n	n	52	ad libitum	2	F_Bovinae	COL	S America	4.01	-73.47	341	Am	equatorial	production and research	yes	2009-10-01	stomach tube	liquid and solids	15	freeze-dried	PCQI	31.5	y	n	n	10700	36	12
GRC0780	Zebu cattle	Bos indicus	Bovinae	Bovidae	Cattle	BON (Blanco Orejinegro Native bread) x Gyr x Holstein	male	mature	good	no	no	100	0	F	fresh	fresh	grass	grass	n	n	52	ad libitum	2	F_Bovinae	COL	S America	4.01	-73.47	341	Am	equatorial	production and research	yes	2009-10-01	stomach tube	liquid and solids	15	freeze-dried	PCQI	64.7	y	n	n	9432	8	12
GRC0781	European type ("taurine") cattle	Bos taurus	Bovinae	Bovidae	Cattle	San Martinero	male	mature	good	no	no	100	0	F	fresh	fresh	grass	grass	n	n	52	ad libitum	2	F_Bovinae	COL	S America	4.01	-73.47	341	Am	equatorial	production and research	yes	2009-10-01	stomach tube	liquid and solids	15	freeze-dried	PCQI	21	y	n	n	11351	14	1
GRC0782	European type ("taurine") cattle	Bos taurus	Bovinae	Bovidae	Cattle	Holstein	female	mature	good	no	no	100	0	F	fresh	fresh	grass	grass	n	n	52	ad libitum	2	F_Bovinae	COL	S America	4.68	-74.21	2542	Cfc	equatorial	production	yes	2013-11-02	stomach tube	liquid and solids	10	freeze-dried	PCQI	90.4	y	n	n	14570	2	30
GRC0783	European type ("taurine") cattle	Bos taurus	Bovinae	Bovidae	Cattle	Holstein	female	mature	good	no	no	100	0	F	fresh	fresh	grass	grass	n	n	52	ad libitum	2	F_Bovinae	COL	S America	4.68	-74.21	2542	Cfc	equatorial	production	yes	2013-11-02	stomach tube	liquid and solids	10	freeze-dried	PCQI	53.8	y	n	n	18171	3	1
GRC0784	European type ("taurine") cattle	Bos taurus	Bovinae	Bovidae	Cattle	Holstein	female	mature	good	no	no	100	0	F	fresh	fresh	grass	grass	n	n	52	ad libitum	2	F_Bovinae	COL	S America	4.68	-74.21	2542	Cfc	equatorial	production	yes	2013-11-02	stomach tube	liquid and solids	10	freeze-dried	PCQI	59.1	y	n	n	15237	3	4
GRC0785	European type ("taurine") cattle	Bos taurus	Bovinae	Bovidae	Cattle	Holstein	female	mature	good	no	no	100	0	F	fresh	fresh	grass	grass	n	n	52	ad libitum	2	F_Bovinae	COL	S America	4.68	-74.21	2542	Cfc	equatorial	production	yes	2013-11-02	stomach tube	liquid and solids	10	freeze-dried	PCQI	25	y	n	n	16824	4	5
GRC0786	European type ("taurine") cattle	Bos taurus	Bovinae	Bovidae	Cattle	Holstein	female	mature	good	no	no	100	0	F	fresh	fresh	grass	grass	n	n	52	ad libitum	2	F_Bovinae	COL	S America	4.68	-74.21	2542	Cfc	equatorial	production	yes	2013-11-02	stomach tube	liquid and solids	10	freeze-dried	PCQI	82.6	y	n	n	14172	8	3
GRC0787	European type ("taurine") cattle	Bos taurus	Bovinae	Bovidae	Cattle	Holstein	female	mature	good	no	no	100	0	F	fresh	fresh	grass	grass	n	n	52	ad libitum	2	F_Bovinae	COL	S America	4.68	-74.21	2542	Cfc	equatorial	production	yes	2013-11-02	stomach tube	liquid and solids	10	freeze-dried	PCQI	94.4	y	n	n	10417	11	7
GRC0788	Hybrid cattle	Bos taurus indicus hybrid	Bovinae	Bovidae	Cattle	Holstein Nelore	male	mature	good	fistulated	no	100	0	F	NA	NA	sugar cane	grass	n	n	2.9	ad libitum	4	F_Bovinae	BRA	S America	20.75	45.88	648	As	equatorial	research	yes	2013-08-23	fistula	liquid and solids	18	freeze-dried	PCQI	222.8	y	y/n	y	2329	14	899
GRC0789	Hybrid cattle	Bos taurus indicus hybrid	Bovinae	Bovidae	Cattle	Holstein Nelore	male	mature	good	fistulated	no	100	0	F	silage	PWC	maize	cereal	y	n	2.9	ad libitum	4	F_Bovinae	BRA	S America	20.75	45.88	648	As	equatorial	research	yes	2013-08-23	fistula	liquid and solids	18	freeze-dried	PCQI	222.6	y	y/n	y	2430	9	1469
GRC0790	European type ("taurine") cattle	Bos taurus	Bovinae	Bovidae	Cattle	Holstein	male	mature	good	fistulated	no	50	50	CF	silage	PWC	maize	cereal	y	n	2.9	ad libitum	4	CF_Bovinae	BRA	S America	20.75	45.88	648	As	equatorial	research	yes	2013-08-23	fistula	liquid and solids	18	freeze-dried	PCQI	235.6	y	y/n	y	2691	5	1088
GRC0791	Hybrid cattle	Bos taurus indicus hybrid	Bovinae	Bovidae	Cattle	Holstein Nelore	male	mature	good	fistulated	no	90	10	F	silage	PWC	maize	cereal	y	n	2.9	ad libitum	4	F_Bovinae	BRA	S America	20.75	45.88	648	As	equatorial	research	yes	2013-08-23	fistula	liquid and solids	18	freeze-dried	PCQI	248.9	y	n	y	1612	5	779
GRC0792	Zebu cattle	Bos indicus	Bovinae	Bovidae	Cattle	Brahman	castrated male	mature	good	fistulated	no	100	0	F	NA	NA	sugar cane	grass	n	n	2.9	ad libitum	4	F_Bovinae	BRA	S America	20.75	45.88	648	As	equatorial	research	yes	2013-08-23	fistula	liquid and solids	18	freeze-dried	PCQI	213.1	y	y/n	y	2117	47	1055
GRC0793	Hybrid cattle	Bos taurus indicus hybrid	Bovinae	Bovidae	Cattle	Holstein Nelore	castrated male	mature	good	fistulated	no	100	0	F	silage	PWC	maize	cereal	y	n	2.9	ad libitum	4	F_Bovinae	BRA	S America	20.75	45.88	648	As	equatorial	research	yes	2013-08-23	fistula	liquid and solids	18	freeze-dried	PCQI	231.6	y	y/n	y	1488	2	1092
GRC0794	Hybrid cattle	Bos taurus indicus hybrid	Bovinae	Bovidae	Cattle	Holstein Nelore	castrated male	mature	good	fistulated	no	50	50	CF	silage	PWC	maize	cereal	y	n	2.9	ad libitum	4	CF_Bovinae	BRA	S America	20.75	45.88	648	As	equatorial	research	yes	2013-08-23	fistula	liquid and solids	18	freeze-dried	PCQI	236.2	y	y	n	2278	882	41
GRC0795	Hybrid cattle	Bos taurus indicus hybrid	Bovinae	Bovidae	Cattle	Holstein Nelore	castrated male	mature	good	fistulated	no	90	10	F	silage	PWC	maize	cereal	y	n	2.9	ad libitum	4	F_Bovinae	BRA	S America	20.75	45.88	648	As	equatorial	research	yes	2013-08-23	fistula	liquid and solids	18	freeze-dried	PCQI	212.8	y	y	y	2428	587	1474
GRC0796	Zebu cattle	Bos indicus	Bovinae	Bovidae	Cattle	Nelore	female	mature	good	fistulated	no	100	0	F	NA	NA	sugar cane	grass	n	n	2.9	ad libitum	4	F_Bovinae	BRA	S America	20.75	45.88	648	As	equatorial	research	yes	2013-08-23	fistula	liquid and solids	18	freeze-dried	PCQI	180.6	y	y	y	5156	793	1446
GRC0797	Zebu cattle	Bos indicus	Bovinae	Bovidae	Cattle	Nelore	female	mature	good	fistulated	no	100	0	F	silage	PWC	maize	cereal	y	n	2.9	ad libitum	4	F_Bovinae	BRA	S America	20.75	45.88	648	As	equatorial	research	yes	2013-08-23	fistula	liquid and solids	18	freeze-dried	PCQI	214.8	y	y	y	3195	938	2011
GRC0798	Zebu cattle	Bos indicus	Bovinae	Bovidae	Cattle	Nelore	female	mature	good	fistulated	no	50	50	CF	silage	PWC	maize	cereal	y	n	2.9	ad libitum	4	CF_Bovinae	BRA	S America	20.75	45.88	648	As	equatorial	research	yes	2013-08-23	fistula	liquid and solids	18	freeze-dried	PCQI	209.1	y	y	y	2254	808	2005
GRC0799	Hybrid cattle	Bos taurus indicus hybrid	Bovinae	Bovidae	Cattle	Holstein Nelore	female	mature	good	fistulated	no	90	10	F	silage	PWC	maize	cereal	y	n	2.9	ad libitum	4	F_Bovinae	BRA	S America	20.75	45.88	648	As	equatorial	research	yes	2013-08-31	fistula	liquid and solids	18	freeze-dried	PCQI	216	y	y	y	1935	663	1667
GRC0800	Zebu cattle	Bos indicus	Bovinae	Bovidae	Cattle	Nelore	female	mature	good	fistulated	no	100	0	F	fresh	fresh	grass	grass	n	n	1.3	ad libitum	4	F_Bovinae	BRA	S America	20.75	45.88	648	As	equatorial	research	no	2013-08-31	fistula	liquid and solids	26	freeze-dried	PCQI	251.4	y	y	y	1382	708	1813
GRC0801	Zebu cattle	Bos indicus	Bovinae	Bovidae	Cattle	Nelore	female	mature	good	fistulated	no	100	0	F	fresh	fresh	grass	grass	n	n	1.3	ad libitum	ad libitum	F_Bovinae	BRA	S America	20.75	45.88	648	As	equatorial	research	no	2013-08-31	fistula	liquid and solids	26	freeze-dried	PCQI	215.6	y	y	y	1392	698	1642
GRC0802	Zebu cattle	Bos indicus	Bovinae	Bovidae	Cattle	Nelore	female	mature	good	fistulated	no	100	0	F	fresh	fresh	grass	grass	n	n	1.3	ad libitum	ad libitum	F_Bovinae	BRA	S America	20.75	45.88	648	As	equatorial	research	no	2013-08-31	fistula	liquid and solids	26	freeze-dried	PCQI	238.1	y	y	y	1781	465	1687
GRC0803	Zebu cattle	Bos indicus	Bovinae	Bovidae	Cattle	Nelore	female	mature	good	fistulated	no	100	0	F	fresh	fresh	grass	grass	n	n	1.3	ad libitum	ad libitum	F_Bovinae	BRA	S America	20.75	45.88	648	As	equatorial	research	no	2013-08-31	fistula	liquid and solids	26	freeze-dried	PCQI	240.5	y	y	y	1338	664	1955
GRC0804	Zebu cattle	Bos indicus	Bovinae	Bovidae	Cattle	Nelore	female	mature	good	fistulated	no	100	0	F	fresh	fresh	grass	grass	n	n	1.3	ad libitum	ad libitum	F_Bovinae	BRA	S America	20.75	45.88	648	As	equatorial	research	no	2013-08-31	fistula	liquid and solids	26	freeze-dried	PCQI	179.4	y	y	y	2621	614	1419
GRC0805	Hybrid cattle	Bos taurus indicus hybrid	Bovinae	Bovidae	Cattle	Gyr x Holstein	male	young	good	no	no	80	20	F	silage	PWC	maize	cereal	y	n	8.7	ad libitum	12	F_Bovinae	BRA	S America	20.75	45.88	648	As	equatorial	research	yes	2013-08-23	post mortem	liquid and solids	17	freeze-dried	PCQI	156.7	y	y	y	3506	710	2386
GRC0806	Hybrid cattle	Bos taurus indicus hybrid	Bovinae	Bovidae	Cattle	Gyr x Holstein	male	young	good	no	no	80	20	F	silage	PWC	maize	cereal	y	n	8.7	ad libitum	12	F_Bovinae	BRA	S America	20.75	45.88	648	As	equatorial	research	yes	2013-08-23	post mortem	liquid and solids	17	freeze-dried	PCQI	73.9	y	y	y	1738	749	2533
GRC0808	Hybrid cattle	Bos taurus indicus hybrid	Bovinae	Bovidae	Cattle	Gyr x Holstein	male	young	good	no	no	80	20	F	silage	PWC	maize	cereal	y	n	8.7	ad libitum	12	F_Bovinae	BRA	S America	20.75	45.88	648	As	equatorial	research	yes	2013-08-23	post mortem	liquid and solids	17	freeze-dried	PCQI	135.9	y	y	y	1924	693	1672
GRC0810	European type ("taurine") cattle	Bos taurus	Bovinae	Bovidae	Cattle	Finnish Ayrshire	female	mature	good	fistulated	no	35	65	CF	silage	PWC	grass	grass	y	n	3	ad libitum	variable	CF_Bovinae	FIN	Europe	60.8	23.48	122	Dfc	summer	research	no	2011-06-07	fistula	liquid and solids	5	DNA, sample preserved	RBBC	50.6	y	y	y	3552	1415	2757
GRC0811	European type ("taurine") cattle	Bos taurus	Bovinae	Bovidae	Cattle	Finnish Ayrshire	female	mature	good	fistulated	no	35	65	CF	silage	PWC	grass	grass	y	n	3	ad libitum	variable	CF_Bovinae	FIN	Europe	60.8	23.48	122	Dfc	spring	research	no	2011-05-03	fistula	liquid and solids	5	DNA, sample preserved	RBBC	131	y	y	y	3280	2699	1154
GRC0812	Zebu cattle	Bos indicus	Bovinae	Bovidae	Cattle	White Fulani	female	old	good	no	drench	100	0	F	fresh	fresh	grass, legume (Centrosema)	grass legume	n	y	52	mixed (ad lib and rations)	12	F_Bovinae	NGA	Africa	7.16	3.34	70	Aw	equatorial	research	yes	2013-08-05	stomach tube	liquid and solids	Samples were placed in ice pack immediately after collection and transfered to -20 freezer pending freeze drying	freeze-dried	PCQI	48.4	y	y	y/n	2100	578	422
GRC0813	Zebu cattle	Bos indicus	Bovinae	Bovidae	Cattle	White Fulani	male	mature	good	no	drench	100	0	F	fresh	fresh	grass, legume (Centrosema)	grass legume	n	y	52	mixed (ad lib and rations)	12	F_Bovinae	NGA	Africa	7.16	3.34	70	Aw	equatorial	research	yes	2013-08-05	stomach tube	liquid and solids	Samples were placed in ice pack immediately after collection and transfered to -20 freezer pending freeze drying	freeze-dried	PCQI	31.7	y	y	n	3070	878	76
GRC0814	Zebu cattle	Bos indicus	Bovinae	Bovidae	Cattle	Muturu	female	mature	good	no	drench	100	0	F	fresh	fresh	grass, legume (Centrosema)	grass legume	n	y	52	mixed (ad lib and rations)	12	F_Bovinae	NGA	Africa	7.16	3.34	70	Aw	equatorial	research	yes	2013-08-05	stomach tube	liquid and solids	Samples were placed in ice pack immediately after collection and transfered to -20 freezer pending freeze drying	freeze-dried	PCQI	21	y	y	n	1706	939	25
GRC0815	Zebu cattle	Bos indicus	Bovinae	Bovidae	Cattle	Muturu	female	mature	good	no	drench	100	0	F	fresh	fresh	grass, legume (Centrosema)	grass legume	n	y	52	mixed (ad lib and rations)	12	F_Bovinae	NGA	Africa	7.16	3.34	70	Aw	equatorial	research	yes	2013-08-05	stomach tube	liquid and solids	Samples were placed in ice pack immediately after collection and transfered to -20 freezer pending freeze drying	freeze-dried	PCQI	107.6	y	y	n	1784	1070	16
GRC0816	Zebu cattle	Bos indicus	Bovinae	Bovidae	Cattle	N'dama	female	old	good	no	drench	100	0	F	fresh	fresh	grass, legume (Centrosema)	grass legume	n	y	52	mixed (ad lib and rations)	12	F_Bovinae	NGA	Africa	7.16	3.34	70	Aw	equatorial	research	yes	2013-08-05	stomach tube	liquid and solids	Samples were placed in ice pack immediately after collection and transfered to -20 freezer pending freeze drying	freeze-dried	PCQI	58.5	y	y	n	3192	671	49
GRC0817	Zebu cattle	Bos indicus	Bovinae	Bovidae	Cattle	N'dama x White Fulani	female	old	good	no	drench	100	0	F	fresh	fresh	grass, legume (Centrosema)	grass legume	n	y	52	mixed (ad lib and rations)	12	F_Bovinae	NGA	Africa	7.16	3.34	70	Aw	equatorial	research	yes	2013-08-05	stomach tube	liquid and solids	Samples were placed in ice pack immediately after collection and transfered to -20 freezer pending freeze drying	freeze-dried	PCQI	37.1	y	y	n	2449	1298	39
GRC0818	Zebu cattle	Bos indicus	Bovinae	Bovidae	Cattle	N'dama x White Fulani	female	old	good	no	drench	100	0	F	fresh	fresh	grass, legume (Centrosema)	grass legume	n	y	52	mixed (ad lib and rations)	12	F_Bovinae	NGA	Africa	7.16	3.34	70	Aw	equatorial	research	yes	2013-08-05	stomach tube	liquid and solids	Samples were placed in ice pack immediately after collection and transfered to -20 freezer pending freeze drying	freeze-dried	PCQI	21	y	y	n	2845	787	28
GRC0819	Zebu cattle	Bos indicus	Bovinae	Bovidae	Cattle	White Fulani	female	old	good	no	drench	100	0	F	fresh	fresh	grass, legume (Centrosema)	grass legume	n	y	52	mixed (ad lib and rations)	12	F_Bovinae	NGA	Africa	7.16	3.34	70	Aw	equatorial	research	yes	2013-08-05	stomach tube	liquid and solids	Samples were placed in ice pack immediately after collection and transfered to -20 freezer pending freeze drying	freeze-dried	PCQI	112.8	y	y	n	2411	628	7
GRC0820	Zebu cattle	Bos indicus	Bovinae	Bovidae	Cattle	White Fulani	female	old	good	no	drench	100	0	F	fresh	fresh	grass, legume (Centrosema)	grass legume	n	y	52	mixed (ad lib and rations)	12	F_Bovinae	NGA	Africa	7.16	3.34	70	Aw	equatorial	research	yes	2013-08-05	stomach tube	liquid and solids	Samples were placed in ice pack immediately after collection and transfered to -20 freezer pending freeze drying	freeze-dried	PCQI	48.3	y	y	y/n	2302	1049	229
GRC0821	Zebu cattle	Bos indicus	Bovinae	Bovidae	Cattle	N'dama	female	old	good	no	drench	100	0	F	fresh	fresh	grass, legume (Centrosema)	grass legume	n	y	52	mixed (ad lib and rations)	12	F_Bovinae	NGA	Africa	7.16	3.34	70	Aw	equatorial	research	yes	2013-08-05	stomach tube	liquid and solids	Samples were placed in ice pack immediately after collection and transfered to -20 freezer pending freeze drying	freeze-dried	PCQI	28.7	y	y	n	2950	745	13
GRC0822	Zebu cattle	Bos indicus	Bovinae	Bovidae	Cattle	N'dama x White Fulani	female	old	good	no	drench	100	0	F	fresh	fresh	grass, legume (Centrosema)	grass legume	n	y	52	mixed (ad lib and rations)	12	F_Bovinae	NGA	Africa	7.16	3.34	70	Aw	equatorial	research	yes	2013-08-05	stomach tube	liquid and solids	Samples were placed in ice pack immediately after collection and transfered to -20 freezer pending freeze drying	freeze-dried	PCQI	50.8	y	y	n	4560	2055	50
GRC0823	Zebu cattle	Bos indicus	Bovinae	Bovidae	Cattle	N'dama x White Fulani	female	old	good	no	drench	100	0	F	fresh	fresh	grass, legume (Centrosema)	grass legume	n	y	52	mixed (ad lib and rations)	12	F_Bovinae	NGA	Africa	7.16	3.34	70	Aw	equatorial	research	yes	2013-08-05	stomach tube	liquid and solids	Samples were placed in ice pack immediately after collection and transfered to -20 freezer pending freeze drying	freeze-dried	PCQI	68.7	y	y	n	2433	196	4
GRC0824	Goat	Capra hircus	Caprinae	Bovidae	Goat	Red Sokoto	male	old	good	no	drench	100	0	F	browse, dried	fresh PWC	legume tree (Daniellia), sorghum	browse	y	y	52	ad libitum	12	F_Caprinae	NGA	Africa	9.88	4.52	183	As	equatorial	research	yes	2013-07-06	stomach tube	liquid and solids	Samples were placed in ice pack immediately after collection and transfered to -20 freezer pending freeze drying	freeze-dried	PCQI	61	y	y	n	3656	612	0
GRC0825	Goat	Capra hircus	Caprinae	Bovidae	Goat	Red Sokoto	male	old	good	no	drench	100	0	F	browse, dried	fresh PWC	legume tree (Daniellia), sorghum	browse	y	y	52	ad libitum	12	F_Caprinae	NGA	Africa	9.88	4.52	183	As	equatorial	research	yes	2013-07-06	stomach tube	liquid and solids	Samples were placed in ice pack immediately after collection and transfered to -20 freezer pending freeze drying	freeze-dried	PCQI	23.8	y	y	n	4748	671	1
GRC0826	Goat	Capra hircus	Caprinae	Bovidae	Goat	Red Sokoto	male	old	good	no	drench	100	0	F	browse, dried	fresh PWC	legume tree (Daniellia), sorghum	browse	y	y	52	ad libitum	12	F_Caprinae	NGA	Africa	9.88	4.52	183	As	equatorial	research	yes	2013-07-06	stomach tube	liquid and solids	Samples were placed in ice pack immediately after collection and transfered to -20 freezer pending freeze drying	freeze-dried	PCQI	79.8	y	y	n	2856	737	0
GRC0827	Goat	Capra hircus	Caprinae	Bovidae	Goat	Red Sokoto	male	old	good	no	drench	100	0	F	browse, dried	fresh PWC	legume tree (Afzelia), sorghum	browse	y	y	52	ad libitum	12	F_Caprinae	NGA	Africa	9.88	4.52	183	As	equatorial	research	yes	2013-07-06	stomach tube	liquid and solids	Samples were placed in ice pack immediately after collection and transfered to -20 freezer pending freeze drying	freeze-dried	PCQI	84.8	y	y	n	3727	805	0
GRC0828	Goat	Capra hircus	Caprinae	Bovidae	Goat	Red Sokoto	male	old	good	no	drench	100	0	F	browse, dried	fresh PWC	legume tree (Afzelia), sorghum	browse	y	y	52	ad libitum	12	F_Caprinae	NGA	Africa	9.88	4.52	183	As	equatorial	research	yes	2013-07-06	stomach tube	liquid and solids	Samples were placed in ice pack immediately after collection and transfered to -20 freezer pending freeze drying	freeze-dried	PCQI	85.6	y	y	n	2822	685	5
GRC0829	Goat	Capra hircus	Caprinae	Bovidae	Goat	Red Sokoto	male	old	good	no	drench	100	0	F	browse, dried	fresh PWC	legume tree (Afzelia), sorghum	browse	y	y	52	ad libitum	12	F_Caprinae	NGA	Africa	9.88	4.52	183	As	equatorial	research	yes	2013-07-06	stomach tube	liquid and solids	Samples were placed in ice pack immediately after collection and transfered to -20 freezer pending freeze drying	freeze-dried	PCQI	60.9	y	y	n	2683	816	27
GRC0830	Goat	Capra hircus	Caprinae	Bovidae	Goat	Red Sokoto	male	old	good	no	drench	100	0	F	browse, dried	fresh PWC	legume tree (Pterocarpus), sorghum	browse	y	y	52	ad libitum	12	F_Caprinae	NGA	Africa	9.88	4.52	183	As	equatorial	research	yes	2013-07-06	stomach tube	liquid and solids	Samples were placed in ice pack immediately after collection and transfered to -20 freezer pending freeze drying	freeze-dried	PCQI	24	y	y	n	2882	915	14
GRC0831	Goat	Capra hircus	Caprinae	Bovidae	Goat	Red Sokoto	male	old	good	no	drench	100	0	F	browse, dried	fresh PWC	legume tree (Pterocarpus), sorghum	browse	y	y	52	ad libitum	12	F_Caprinae	NGA	Africa	9.88	4.52	183	As	equatorial	research	yes	2013-07-06	stomach tube	liquid and solids	Samples were placed in ice pack immediately after collection and transfered to -20 freezer pending freeze drying	freeze-dried	PCQI	100.4	y	y	n	2703	722	3
GRC0832	Goat	Capra hircus	Caprinae	Bovidae	Goat	Red Sokoto	male	old	good	no	drench	100	0	F	browse, dried	fresh PWC	legume tree (Pterocarpus), sorghum	browse	y	y	52	ad libitum	12	F_Caprinae	NGA	Africa	9.88	4.52	183	As	equatorial	research	yes	2013-07-06	stomach tube	liquid and solids	Samples were placed in ice pack immediately after collection and transfered to -20 freezer pending freeze drying	freeze-dried	PCQI	22.1	y	y	n	4093	736	5
GRC0833	Goat	Capra hircus	Caprinae	Bovidae	Goat	Red Sokoto	male	old	good	no	drench	100	0	F	browse, dried	fresh PWC	shrub (Annona), sorghum	browse	y	n	52	ad libitum	12	F_Caprinae	NGA	Africa	9.88	4.52	183	As	equatorial	research	yes	2013-07-06	stomach tube	liquid and solids	Samples were placed in ice pack immediately after collection and transfered to -20 freezer pending freeze drying	freeze-dried	PCQI	51	y	y	n	3171	811	32
GRC0834	Goat	Capra hircus	Caprinae	Bovidae	Goat	Red Sokoto	male	old	good	no	drench	100	0	F	browse, dried	fresh PWC	shrub (Annona), sorghum	browse	y	n	52	ad libitum	12	F_Caprinae	NGA	Africa	9.88	4.52	183	As	equatorial	research	yes	2013-07-06	stomach tube	liquid and solids	Samples were placed in ice pack immediately after collection and transfered to -20 freezer pending freeze drying	freeze-dried	PCQI	84.8	y	y	n	3741	761	0
GRC0835	Goat	Capra hircus	Caprinae	Bovidae	Goat	Red Sokoto	male	old	good	no	drench	100	0	F	browse, dried	fresh PWC	shrub (Annona), sorghum	browse	y	n	52	ad libitum	12	F_Caprinae	NGA	Africa	9.88	4.52	183	As	equatorial	research	yes	2013-07-06	stomach tube	liquid and solids	Samples were placed in ice pack immediately after collection and transfered to -20 freezer pending freeze drying	freeze-dried	PCQI	22.7	y	y	n	3345	734	11
GRC0836	Goat	Capra hircus	Caprinae	Bovidae	Goat	Red Sokoto	male	NA	good	no	drench	100	0	F	browse, dried	fresh PWC	legume tree (Daniellia), sorghum	browse	y	y	52	ad libitum	12	F_Caprinae	NGA	Africa	9.88	4.52	183	As	equatorial	research	yes	2013-07-06	stomach tube	liquid and solids	Samples were placed in ice pack immediately after collection and transfered to -20 freezer pending freeze drying	freeze-dried	PCQI	31.7	y	y	n	4811	745	9
GRC0837	Zebu cattle	Bos indicus	Bovinae	Bovidae	Cattle	Jali	NA	NA	good	no	drench	100	0	F	fresh	fresh	grass, legume (Centrosema)	grass legume	n	y	52	mixed (ad lib and rations)	12	F_Bovinae	NGA	Africa	7.16	3.34	70	As	equatorial	research	yes	2013-08-05	stomach tube	liquid and solids	Samples were placed in ice pack immediately after collection and transfered to -20 freezer pending freeze drying	freeze-dried	PCQI	23.8	y	y	n	4737	2186	4
GRC0838	Goat	Capra hircus	Caprinae	Bovidae	Goat	Red Sokoto	male	NA	good	no	drench	100	0	F	browse, dried	fresh PWC	legume tree (Daniellia), sorghum	browse	y	y	52	ad libitum	12	F_Caprinae	NGA	Africa	9.88	4.52	183	As	equatorial	research	yes	2013-07-06	stomach tube	liquid and solids	Samples were placed in ice pack immediately after collection and transfered to -20 freezer pending freeze drying	freeze-dried	PCQI	75.6	y	y	n	4037	1018	1
GRC0839	Zebu cattle	Bos indicus	Bovinae	Bovidae	Cattle	N'dama	NA	NA	good	no	drench	100	0	F	fresh	fresh	grass, legume (Centrosema)	grass legume	n	y	52	mixed (ad lib and rations)	12	F_Bovinae	NGA	Africa	7.16	3.34	70	As	equatorial	research	yes	2013-08-05	stomach tube	liquid and solids	Samples were placed in ice pack immediately after collection and transfered to -20 freezer pending freeze drying	freeze-dried	PCQI	27.2	y	y	n	4299	1046	0
GRC0840	NA	NA	NA	NA	NA	NA	NA	NA	NA	no	NA	100	0	F	NA	NA	NA	NA	NA	NA	52	NA	12	NA	NGA	Africa	NA	NA	NA	As/Aw	equatorial	research	yes	NA	stomach tube	liquid and solids	Samples were placed in ice pack immediately after collection and transfered to -20 freezer pending freeze drying	freeze-dried	PCQI	23.9	y	y	n	10720	388	0
GRC0841	Zebu cattle	Bos indicus	Bovinae	Bovidae	Cattle	NA	NA	NA	good	no	drench	100	0	F	fresh	fresh	grass, legume (Centrosema)	grass legume	n	y	52	mixed (ad lib and rations)	12	F_Bovinae	NGA	Africa	7.16	3.34	70	Aw	equatorial	research	yes	2013-08-05	stomach tube	liquid and solids	Samples were placed in ice pack immediately after collection and transfered to -20 freezer pending freeze drying	freeze-dried	PCQI	81.9	y	y	n	5917	1416	13
GRC0842	Zebu cattle	Bos indicus	Bovinae	Bovidae	Cattle	Bororo	NA	NA	good	no	drench	100	0	F	fresh	fresh	grass, legume (Centrosema)	grass legume	n	y	52	mixed (ad lib and rations)	12	F_Bovinae	NGA	Africa	7.16	3.34	70	Aw	equatorial	research	yes	2013-08-05	stomach tube	liquid and solids	Samples were placed in ice pack immediately after collection and transfered to -20 freezer pending freeze drying	freeze-dried	PCQI	27.3	y	y	n	8778	1377	0
GRC0843	Zebu cattle	Bos indicus	Bovinae	Bovidae	Cattle	Jali	male	NA	good	no	drench	100	0	F	fresh	fresh	grass, legume (Centrosema)	grass legume	n	y	52	mixed (ad lib and rations)	12	F_Bovinae	NGA	Africa	7.16	3.34	70	Aw	equatorial	research	yes	2013-08-05	stomach tube	liquid and solids	Samples were placed in ice pack immediately after collection and transfered to -20 freezer pending freeze drying	freeze-dried	PCQI	20.1	y	y/n	n	1919	74	1
GRC0844	Wallaby	Macropus rufogriseus	NA	NA	NA	Red-necked	male	mature	good	no	no	100	0	F	browse, fresh	fresh	grass, shrub (Matagouri)	browse	n	n	52	ad libitum	ad libitum	NA	NZL	Australasia	43.99	170.68	800	Cfb	summer	wild	no	2009-12-29	post mortem	liquid and solids	NA	freeze-dried	PCQI	60.9	y	n	n	5954	7	3
GRC0845	Hybrid cattle	Bos taurus indicus hybrid	Bovinae	Bovidae	Cattle	Brahman x Brown Swiss	male	mature	good	no	no	0	100	C	NA	NA	NA	NA	y	n	17	ad libitum	12	C_Bovinae	MEX	N America	18.67	-95.55	12	As	equatorial, wet season	production	yes	2013-09-05	post mortem	liquid and solids	10	freeze-dried	PCQI	192	y	y	y	11977	1401	3616
GRC0846	Hybrid cattle	Bos taurus indicus hybrid	Bovinae	Bovidae	Cattle	Brahman x Brown Swiss	male	mature	good	no	no	0	100	C	NA	NA	NA	NA	y	n	17	ad libitum	12	C_Bovinae	MEX	N America	18.67	-95.55	12	As	equatorial, wet season	production	yes	2013-09-05	post mortem	liquid and solids	10	freeze-dried	PCQI	273.4	y	y	y	16933	1980	4182
GRC0847	Hybrid cattle	Bos taurus indicus hybrid	Bovinae	Bovidae	Cattle	Brahman x Brown Swiss	male	mature	good	no	no	0	100	C	NA	NA	NA	NA	y	n	17	ad libitum	12	C_Bovinae	MEX	N America	18.67	-95.55	12	As	equatorial, wet season	production	yes	2013-09-05	post mortem	liquid and solids	10	freeze-dried	PCQI	129.8	y	y	y	12868	1608	430
GRC0848	Hybrid cattle	Bos taurus indicus hybrid	Bovinae	Bovidae	Cattle	Brahman x Brown Swiss	male	mature	good	no	no	0	100	C	NA	NA	NA	NA	y	n	17	ad libitum	12	C_Bovinae	MEX	N America	18.67	-95.55	12	As	equatorial, wet season	production	yes	2013-09-05	post mortem	liquid and solids	10	freeze-dried	PCQI	176.4	y	y	y	5187	1596	6860
GRC0849	Hybrid cattle	Bos taurus indicus hybrid	Bovinae	Bovidae	Cattle	Brahman x Brown Swiss	male	mature	good	no	no	0	100	C	NA	NA	NA	NA	y	n	17	ad libitum	12	C_Bovinae	MEX	N America	19.17	-96.29	45	Cwb	equatorial, wet season	production	yes	2013-09-05	post mortem	liquid and solids	10	freeze-dried	PCQI	144.6	y	y	n	6936	2027	0
GRC0850	Hybrid cattle	Bos taurus indicus hybrid	Bovinae	Bovidae	Cattle	Brahman x Brown Swiss	male	mature	good	no	no	0	100	C	NA	NA	NA	NA	y	n	17	ad libitum	12	C_Bovinae	MEX	N America	19.17	-96.29	45	Cwb	equatorial, wet season	production	yes	2013-09-05	post mortem	liquid and solids	10	freeze-dried	PCQI	183.5	y	y	y	8308	1820	2896
GRC0851	Hybrid cattle	Bos taurus indicus hybrid	Bovinae	Bovidae	Cattle	Brahman x Brown Swiss	male	mature	good	no	no	0	100	C	NA	NA	NA	NA	y	n	17	ad libitum	12	C_Bovinae	MEX	N America	19.17	-96.29	45	Cwb	equatorial, wet season	production	yes	2013-09-05	post mortem	liquid and solids	10	freeze-dried	PCQI	139.4	y	y	n	6418	2005	20
GRC0852	Hybrid cattle	Bos taurus indicus hybrid	Bovinae	Bovidae	Cattle	Brahman x Brown Swiss	male	mature	good	no	no	0	100	C	NA	NA	NA	NA	y	n	17	ad libitum	12	C_Bovinae	MEX	N America	19.17	-96.29	45	Cwb	equatorial, wet season	production	yes	2013-09-05	post mortem	liquid and solids	10	freeze-dried	PCQI	264.5	y	y	y	6865	2576	210
GRC0853	Hybrid cattle	Bos taurus indicus hybrid	Bovinae	Bovidae	Cattle	Brahman x Brown Swiss	male	mature	good	no	no	0	100	C	NA	NA	NA	NA	y	n	17	ad libitum	12	C_Bovinae	MEX	N America	19.28	-96.29	81	Am/Aw	equatorial, wet season	production	yes	2013-09-05	post mortem	liquid and solids	10	freeze-dried	PCQI	232.8	y	y	y	6730	1421	3527
GRC0854	Hybrid cattle	Bos taurus indicus hybrid	Bovinae	Bovidae	Cattle	Brahman x Brown Swiss	male	mature	good	no	no	0	100	C	NA	NA	NA	NA	y	n	17	ad libitum	12	C_Bovinae	MEX	N America	19.28	-96.29	81	Am/Aw	equatorial, wet season	production	yes	2013-09-05	post mortem	liquid and solids	10	freeze-dried	PCQI	240.4	y	y	y	10474	3065	3794
GRC0855	Hybrid cattle	Bos taurus indicus hybrid	Bovinae	Bovidae	Cattle	Brahman x Brown Swiss	male	mature	good	no	no	0	100	C	NA	NA	NA	NA	y	n	17	ad libitum	12	C_Bovinae	MEX	N America	19.28	-96.29	81	Am/Aw	equatorial, wet season	production	yes	2013-09-05	post mortem	liquid and solids	10	freeze-dried	PCQI	270.4	y	y	y	6279	1149	3388
GRC0856	Hybrid cattle	Bos taurus indicus hybrid	Bovinae	Bovidae	Cattle	Brahman x Brown Swiss	male	mature	good	no	no	0	100	C	NA	NA	NA	NA	y	n	17	ad libitum	12	C_Bovinae	MEX	N America	19.28	-96.29	81	Am/Aw	equatorial, wet season	production	yes	2013-10-15	post mortem	liquid and solids	1	freeze-dried	PCQI	267.6	y	y	y	7216	1090	3030
GRC0857	Hybrid cattle	Bos taurus indicus hybrid	Bovinae	Bovidae	Cattle	Brahman x Brown Swiss	female	old	good	no	no	100	0	F	fresh	fresh	grass	grass	n	n	52	ad libitum	12	F_Bovinae	MEX	N America	19.06	-96.16	17	Am/Aw	equatorial, wet season	extensive	no	2013-10-01	post mortem	liquid and solids	1	freeze-dried	PCQI	78.6	y	y	y	5711	1228	1828
GRC0858	Hybrid cattle	Bos taurus indicus hybrid	Bovinae	Bovidae	Cattle	Brahman x Brown Swiss	female	mature	good	no	no	100	0	F	fresh	fresh	grass	grass	n	n	52	ad libitum	12	F_Bovinae	MEX	N America	18.77	-95.76	23	Am	equatorial, wet season	extensive	no	2013-10-01	post mortem	liquid and solids	1	freeze-dried	PCQI	193.4	y	y	y	6323	2266	2508
GRC0859	Zebu cattle	Bos indicus	Bovinae	Bovidae	Cattle	Brahman	female	old	good	no	no	100	0	F	fresh	fresh	grass	grass	n	n	52	ad libitum	12	F_Bovinae	MEX	N America	18.8	-96.05	10	As	equatorial, wet season	extensive	no	2013-10-15	post mortem	liquid and solids	1	freeze-dried	PCQI	118.6	y	y	y	1568	821	1748
GRC0860	Hybrid cattle	Bos taurus indicus hybrid	Bovinae	Bovidae	Cattle	Brahman x Brown Swiss	female	old	good	no	no	100	0	F	fresh	fresh	grass	grass	n	n	52	ad libitum	12	F_Bovinae	MEX	N America	18.8	-96.05	10	As	equatorial, wet season	extensive	no	2013-10-15	post mortem	liquid and solids	1	freeze-dried	PCQI	105.3	y	y	y	1280	657	1597
GRC0861	Hybrid cattle	Bos taurus indicus hybrid	Bovinae	Bovidae	Cattle	Brahman x Brown Swiss	female	mature	good	no	no	100	0	F	fresh	fresh	grass	grass	n	n	52	ad libitum	12	F_Bovinae	MEX	N America	19.06	-96.16	17	Am/Aw	equatorial, wet season	extensive	no	2013-10-15	post mortem	liquid and solids	1	freeze-dried	PCQI	123.3	y	y	y	6619	877	1367
GRC0862	European type ("taurine") cattle	Bos taurus	Bovinae	Bovidae	Cattle	Brown Swiss	female	mature	good	no	no	100	0	F	fresh	fresh	grass	grass	n	n	52	ad libitum	12	F_Bovinae	MEX	N America	19.06	-96.16	17	Am/Aw	equatorial, wet season	extensive	no	2013-10-15	post mortem	liquid and solids	1	freeze-dried	PCQI	228.4	y	y	y	3522	881	3250
GRC0863	Hybrid cattle	Bos taurus indicus hybrid	Bovinae	Bovidae	Cattle	Brahman x Brown Swiss	female	mature	good	no	no	100	0	F	fresh	fresh	grass	grass	n	n	52	ad libitum	12	F_Bovinae	MEX	N America	18.77	-95.76	23	Am	equatorial, wet season	extensive	no	2013-10-15	post mortem	liquid and solids	1	freeze-dried	PCQI	150.3	y	y	y	2529	621	1602
GRC0864	Hybrid cattle	Bos taurus indicus hybrid	Bovinae	Bovidae	Cattle	Brahman x Brown Swiss x Holstein	female	mature	good	no	no	100	0	F	fresh	fresh	grass	grass	n	n	52	ad libitum	12	F_Bovinae	MEX	N America	19.06	-96.16	17	Am/Aw	equatorial, wet season	extensive	no	2013-10-15	post mortem	liquid and solids	1	freeze-dried	PCQI	138.3	y	y	y	1456	701	1584
GRC0865	Hybrid cattle	Bos taurus indicus hybrid	Bovinae	Bovidae	Cattle	Brahman x Brown Swiss	female	mature	good	no	no	100	0	F	fresh	fresh	grass	grass	n	n	52	ad libitum	12	F_Bovinae	MEX	N America	18.8	-96.05	10	As	equatorial, wet season	extensive	no	2013-10-15	post mortem	liquid and solids	1	freeze-dried	PCQI	184	y	y	y	1944	880	1418
GRC0866	Hybrid cattle	Bos taurus indicus hybrid	Bovinae	Bovidae	Cattle	Brahman x Brown Swiss x Holstein	female	mature	good	no	no	100	0	F	fresh	fresh	grass	grass	n	n	52	ad libitum	12	F_Bovinae	MEX	N America	18.8	-96.05	10	As	equatorial, wet season	extensive	no	2013-10-15	post mortem	liquid and solids	1	freeze-dried	PCQI	159.2	y	y	y	2206	768	2857
GRC0867	Hybrid cattle	Bos taurus indicus hybrid	Bovinae	Bovidae	Cattle	Brahman x Brown Swiss	female	mature	good	no	no	100	0	F	fresh	fresh	grass	grass	n	n	52	ad libitum	12	F_Bovinae	MEX	N America	18.77	-95.76	23	Am	equatorial, wet season	extensive	no	2013-10-15	post mortem	liquid and solids	1	freeze-dried	PCQI	78.7	y	y	y	2463	930	2814
GRC0868	Hybrid cattle	Bos taurus indicus hybrid	Bovinae	Bovidae	Cattle	Brahman x Holstein	female	old	good	no	no	100	0	F	fresh	fresh	grass	grass	n	n	52	ad libitum	12	F_Bovinae	MEX	N America	18.8	-96.05	10	As	equatorial, wet season	extensive	no	2013-10-15	post mortem	liquid and solids	1	freeze-dried	PCQI	128.2	y	y	y	1925	865	3201
GRC0869	Hybrid cattle	Bos taurus indicus hybrid	Bovinae	Bovidae	Cattle	Brahman x Brown Swiss	female	old	good	no	no	100	0	F	fresh	fresh	grass	grass	n	n	52	ad libitum	12	F_Bovinae	MEX	N America	18.77	-95.76	23	Am	equatorial, wet season	extensive	no	2013-10-15	post mortem	liquid and solids	1	freeze-dried	PCQI	150.5	y	y	y	2740	889	2978
GRC0870	Hybrid cattle	Bos taurus indicus hybrid	Bovinae	Bovidae	Cattle	Brahman x Brown Swiss	female	old	good	no	no	100	0	F	fresh	fresh	grass	grass	n	n	52	ad libitum	12	F_Bovinae	MEX	N America	19.06	-96.16	17	Am/Aw	equatorial, wet season	extensive	no	2013-10-15	post mortem	liquid and solids	1	freeze-dried	PCQI	177.8	y	y	y	2089	996	2858
GRC0871	Hybrid cattle	Bos taurus indicus hybrid	Bovinae	Bovidae	Cattle	Brahman x Brown Swiss	female	old	good	no	no	100	0	F	fresh, hay	fresh PWC	grass	grass	n	n	4	ad libitum	12	F_Bovinae	MEX	N America	18.73	-95.99	48	As	equatorial, wet season	extensive	no	2013-10-15	post mortem	liquid and solids	1	freeze-dried	PCQI	239.9	y	y	y	2052	691	2476
GRC0872	Hybrid cattle	Bos taurus indicus hybrid	Bovinae	Bovidae	Cattle	Brahman x Brown Swiss x Simmental	male	old	good	no	no	100	0	F	fresh	fresh	grass	grass	n	n	52	ad libitum	12	F_Bovinae	MEX	N America	18.83	-96.39	68	Am/Aw	equatorial, wet season	extensive	no	2013-10-15	post mortem	liquid and solids	1	freeze-dried	PCQI	86.7	y	y	y	2376	849	2611
GRC0873	Red deer	Cervus elaphus	Cervidae	Cervidae	Deer	NA	male	young	good	no	no	100	0	F	fresh	fresh	grass	grass	n	n	13	ad libitum	ad libitum	F_Cervidae	CZE	Europe	49.78	14.17	48	Cfb	winter	wild	yes	2012-12-15	post mortem	liquid and solids	30	freeze-dried	PCQI	201.1	y	y	y	4041	1403	3601
GRC0874	Red deer	Cervus elaphus	Cervidae	Cervidae	Deer	NA	female	mature	good	no	no	100	0	F	fresh	fresh	grass	grass	n	n	13	ad libitum	ad libitum	F_Cervidae	CZE	Europe	49.78	14.17	48	Cfb	winter	wild	yes	2012-12-05	post mortem	liquid and solids	30	freeze-dried	PCQI	217.4	y	y	y	3592	1079	4479
GRC0875	Roe deer	Capreolus capreolus	Cervidae	Cervidae	Deer	NA	female	mature	good	no	no	100	0	F	fresh	fresh	grass	grass	n	n	13	ad libitum	ad libitum	F_Cervidae	CZE	Europe	50.54	14.98	234	Cfb	winter	wild	yes	2012-11-30	post mortem	liquid and solids	30	freeze-dried	PCQI	230.5	y	y	y	3230	1351	5490
GRC0876	Red deer	Cervus elaphus	Cervidae	Cervidae	Deer	NA	male	mature	good	no	no	100	0	F	fresh	fresh	grass	grass	n	n	13	ad libitum	ad libitum	F_Cervidae	POL	Europe	53.61	21.78	117	DfB	winter	wild	yes	2012-10-30	post mortem	liquid and solids	30	freeze-dried	PCQI	211.7	y	y	y	4609	1406	5356
GRC0877	Red deer	Cervus elaphus	Cervidae	Cervidae	Deer	NA	female	NA	good	no	no	100	0	F	fresh	fresh	grass	grass	n	n	13	ad libitum	ad libitum	F_Cervidae	CZE	Europe	49.78	14.17	48	Cfb	winter	wild	yes	2012-11-30	post mortem	liquid and solids	NA	freeze-dried	PCQI	188.5	y	y	y	5015	966	792
GRC0878	Red deer	Cervus elaphus	Cervidae	Cervidae	Deer	NA	male	mature	good	no	no	100	0	F	fresh	fresh	grass	grass	n	n	13	ad libitum	ad libitum	F_Cervidae	CZE	Europe	49.78	14.17	48	Cfb	winter	wild	yes	2012-11-02	post mortem	liquid and solids	NA	freeze-dried	PCQI	215.8	y	y	y	4962	1250	2849
GRC0879	Roe deer	Capreolus capreolus	Cervidae	Cervidae	Deer	NA	female	mature	good	no	no	100	0	F	fresh	fresh	grass	grass	n	n	13	ad libitum	ad libitum	F_Cervidae	CZE	Europe	50.54	14.98	234	Cfb	winter	wild	yes	2012-12-01	post mortem	liquid and solids	NA	freeze-dried	PCQI	300.3	y	y	y	6644	2038	1095
GRC0880	Red deer	Cervus elaphus	Cervidae	Cervidae	Deer	NA	male	young	good	no	no	100	0	F	fresh	fresh	grass	grass	n	n	13	ad libitum	ad libitum	F_Cervidae	CZE	Europe	49.78	14.17	48	Cfb	winter	wild	yes	2012-12-15	post mortem	liquid and solids	NA	freeze-dried	PCQI	187.1	y	y	y	7561	1307	637
GRC0881	Red deer	Cervus elaphus	Cervidae	Cervidae	Deer	NA	male	mature	good	no	no	100	0	F	fresh	fresh	grass	grass	n	n	13	ad libitum	ad libitum	F_Cervidae	CZE	Europe	49.78	14.17	48	Cfb	winter	wild	yes	2012-12-30	post mortem	liquid and solids	NA	freeze-dried	PCQI	137.1	y	y	y	9705	1399	3429
GRC0882	Red deer	Cervus elaphus	Cervidae	Cervidae	Deer	NA	female	NA	good	no	no	100	0	F	fresh	fresh	grass	grass	n	n	13	ad libitum	ad libitum	F_Cervidae	CZE	Europe	49.78	14.17	48	Cfb	winter	wild	yes	2012-12-30	post mortem	liquid and solids	NA	freeze-dried	PCQI	219.2	y	y	y	13985	1751	3322
GRC0883	Red deer	Cervus elaphus	Cervidae	Cervidae	Deer	NA	female	NA	good	no	no	100	0	F	fresh	fresh	grass	grass	n	n	13	ad libitum	ad libitum	F_Cervidae	CZE	Europe	49.78	14.17	48	Cfb	winter	wild	yes	2012-12-10	post mortem	liquid and solids	NA	freeze-dried	PCQI	201.3	y	y	y	4703	2123	1189
GRC0884	Red deer	Cervus elaphus	Cervidae	Cervidae	Deer	NA	male	young	good	no	no	100	0	F	fresh	fresh	grass	grass	n	n	13	ad libitum	ad libitum	F_Cervidae	CZE	Europe	49.78	14.17	48	Cfb	winter	wild	yes	2012-12-10	post mortem	liquid and solids	NA	freeze-dried	PCQI	107.6	n	y	y	0	1136	1445
GRC0885	Red deer	Cervus elaphus	Cervidae	Cervidae	Deer	NA	male	young	good	no	no	100	0	F	fresh	fresh	grass	grass	n	n	13	ad libitum	ad libitum	F_Cervidae	CZE	Europe	49.78	14.17	48	Cfb	winter	wild	yes	2012-11-02	post mortem	liquid and solids	NA	freeze-dried	PCQI	125.2	y	y	y/n	5465	2365	105
GRC0886	Fallow deer	Dama dama	Cervidae	Cervidae	Deer	NA	female	mature	good	no	no	100	0	F	fresh	fresh	grass	grass	n	n	13	ad libitum	ad libitum	F_Cervidae	POL	Europe	53.61	14.98	117	DfB	winter	wild	yes	2011-12-30	post mortem	liquid and solids	NA	freeze-dried	PCQI	185.9	y	y	n	5571	2377	61
GRC0887	Red deer	Cervus elaphus	Cervidae	Cervidae	Deer	NA	female	mature	good	no	no	100	0	F	fresh	fresh	grass	grass	n	n	13	ad libitum	ad libitum	F_Cervidae	CZE	Europe	49.78	14.17	48	Cfb	winter	wild	yes	2012-11-30	post mortem	liquid and solids	NA	freeze-dried	PCQI	327.7	y	y	y	4879	2400	1532
GRC0888	Sheep	Ovis aries	Caprinae	Bovidae	Sheep	Merino	male	mature	good	no	no	100	0	F	fresh	fresh	grass	grass	n	n	13	ad libitum	ad libitum	F_Caprinae	CZE	Europe	49.91	14.74	370	Cfb	winter	extensive	yes	2013-02-16	post mortem	liquid	NA	freeze-dried	PCQI	279.6	y	y	y	4117	961	189
GRC0889	European type ("taurine") cattle	Bos taurus	Bovinae	Bovidae	Cattle	Angus x	female	mature	NA	no	no	0	100	C	NA	NA	NA	NA	y	n	2.1	ad libitum	NA	C_Bovinae	USA	N America	45.68	-111.05	1471	Dfb	autumn	NA	yes	2012-09-06	NA	NA	NA	freeze-dried	PCQI	244	y	y	y	1563	515	1693
GRC0890	European type ("taurine") cattle	Bos taurus	Bovinae	Bovidae	Cattle	Angus x	castrated male	mature	NA	no	no	0	100	C	NA	NA	NA	NA	y	n	2.1	ad libitum	NA	C_Bovinae	USA	N America	45.68	-111.05	1471	Dfb	autumn	NA	yes	2012-09-06	NA	NA	NA	freeze-dried	PCQI	273.6	y	y	y	2365	656	1687
GRC0891	European type ("taurine") cattle	Bos taurus	Bovinae	Bovidae	Cattle	Angus x	castrated male	mature	NA	no	no	0	100	C	NA	NA	NA	NA	y	n	2.1	ad libitum	NA	C_Bovinae	USA	N America	45.68	-111.05	1471	Dfb	autumn	NA	yes	2012-09-06	NA	NA	NA	freeze-dried	PCQI	150.1	y	y	y	3612	681	2104
GRC0892	European type ("taurine") cattle	Bos taurus	Bovinae	Bovidae	Cattle	Angus x	castrated male	mature	NA	no	no	0	100	C	NA	NA	NA	NA	y	n	2.1	ad libitum	NA	C_Bovinae	USA	N America	45.68	-111.05	1471	Dfb	autumn	NA	yes	2012-09-06	NA	NA	NA	freeze-dried	PCQI	219.9	y	y	y	4065	646	2064
GRC0893	European type ("taurine") cattle	Bos taurus	Bovinae	Bovidae	Cattle	Angus x	castrated male	mature	NA	no	no	0	100	C	NA	NA	NA	NA	y	n	2.1	ad libitum	NA	C_Bovinae	USA	N America	45.68	-111.05	1471	Dfb	autumn	NA	yes	2012-09-06	NA	NA	NA	freeze-dried	PCQI	138.2	y	y	y	3596	617	2007
GRC0894	American bison	Bison bison	Bovinae	Bovidae	Bison	NA	male	mature	NA	no	no	0	100	C	NA	NA	NA	NA	y	n	2.1	ad libitum	NA	C_Bovinae	USA	N America	45.68	-111.05	1471	Dfb	autumn	NA	yes	2012-09-18	NA	NA	NA	freeze-dried	PCQI	233.4	y	y	y	4629	554	2197
GRC0895	American bison	Bison bison	Bovinae	Bovidae	Bison	NA	male	mature	NA	no	no	0	100	C	NA	NA	NA	NA	y	n	2.1	ad libitum	NA	C_Bovinae	USA	N America	45.68	-111.05	1471	Dfb	autumn	NA	yes	2012-09-17	NA	NA	NA	freeze-dried	PCQI	167.9	y	y	y	5419	699	4004
GRC0896	American bison	Bison bison	Bovinae	Bovidae	Bison	NA	male	mature	NA	no	no	0	100	C	NA	NA	NA	NA	y	n	2.1	ad libitum	NA	C_Bovinae	USA	N America	45.68	-111.05	1471	Dfb	autumn	NA	yes	2012-09-17	NA	NA	NA	freeze-dried	PCQI	207.5	y	y	y	6343	652	4256
GRC0897	American bison	Bison bison	Bovinae	Bovidae	Bison	NA	male	mature	NA	no	no	0	100	C	NA	NA	NA	NA	y	n	2.1	ad libitum	NA	C_Bovinae	USA	N America	45.68	-111.05	1471	Dfb	autumn	NA	yes	2012-09-17	NA	NA	NA	freeze-dried	PCQI	210.2	y	y	y	1213	900	3226
GRC0898	White-tailed deer	Odocoileus virginianus	Cervidae	Cervidae	Deer	NA	female	mature	NA	no	no	100	0	F	fresh	fresh	legume (alfalfa)	legume	n	y	2.1	ad libitum	ad libitum	F_Cervidae	USA	N America	45.68	-111.05	1471	Dfb	autumn	wild	yes	2012-11-11	post mortem	NA	NA	freeze-dried	PCQI	253.6	y	y	y	1527	1201	1914
GRC0899	White-tailed deer	Odocoileus virginianus	Cervidae	Cervidae	Deer	NA	male	mature	NA	no	no	100	0	F	browse	fresh	shrub (various)	browse	y	n	2.1	ad libitum	ad libitum	F_Cervidae	USA	N America	45.68	-111.05	1471	Dfb	autumn	wild	yes	2012-11-11	post mortem	NA	NA	freeze-dried	PCQI	158.1	y	y	y	1847	1281	758
GRC0900	Elk / Wapiti	Cervus canadensis	Cervidae	Cervidae	Deer	NA	female	mature	NA	no	no	100	0	F	fresh	fresh	grass	grass	n	n	2.1	ad libitum	NA	F_Cervidae	USA	N America	45.68	-111.05	1471	Dfb	autumn	NA	yes	2012-09-25	NA	NA	NA	freeze-dried	PCQI	233.3	y	y	y	1470	1582	3197
GRC0901	Elk / Wapiti	Cervus canadensis	Cervidae	Cervidae	Deer	NA	female	mature	NA	no	no	100	0	F	fresh	fresh	grass	grass	n	n	2.1	ad libitum	NA	F_Cervidae	USA	N America	45.68	-111.05	1471	Dfb	autumn	NA	yes	2012-09-25	NA	NA	NA	freeze-dried	PCQI	225.8	y	y	y	1711	1397	2318
GRC0902	Elk / Wapiti	Cervus canadensis	Cervidae	Cervidae	Deer	NA	female	mature	NA	no	no	100	0	F	fresh	fresh	grass	grass	n	n	2.1	ad libitum	NA	F_Cervidae	USA	N America	45.68	-111.05	1471	Dfb	autumn	NA	yes	2012-09-25	NA	NA	NA	freeze-dried	PCQI	190.2	y	y	y	1900	1506	3183
GRC0903	Elk / Wapiti	Cervus canadensis	Cervidae	Cervidae	Deer	NA	female	mature	NA	no	no	100	0	F	fresh	fresh	grass	grass	n	n	2.1	ad libitum	NA	F_Cervidae	USA	N America	45.68	-111.05	1471	Dfb	autumn	NA	yes	2012-09-25	NA	NA	NA	freeze-dried	PCQI	223.4	y	y	y	1898	1045	2019
GRC0904	Elk / Wapiti	Cervus canadensis	Cervidae	Cervidae	Deer	NA	female	mature	NA	no	no	100	0	F	fresh	fresh	grass	grass	n	n	2.1	ad libitum	NA	F_Cervidae	USA	N America	45.68	-111.05	1471	Dfb	autumn	NA	yes	2012-09-25	NA	NA	NA	freeze-dried	PCQI	253.9	y	y	y	1919	1103	1439
GRC0905	Elk / Wapiti	Cervus canadensis	Cervidae	Cervidae	Deer	NA	female	mature	NA	no	no	100	0	F	fresh	fresh	grass	grass	n	n	2.1	ad libitum	NA	F_Cervidae	USA	N America	45.68	-111.05	1471	Dfb	autumn	NA	yes	2012-09-25	NA	NA	NA	freeze-dried	PCQI	215.7	y	y	y	1744	751	1055
GRC0906	Goat	Capra hircus	Caprinae	Bovidae	Goat	NA	male	mature	NA	no	no	100	0	F	fresh	fresh	grass	grass	n	n	2.1	ad libitum	NA	F_Caprinae	USA	N America	45.68	-111.05	1471	Dfb	autumn	NA	yes	2012-09-18	NA	NA	NA	freeze-dried	PCQI	289.1	y	y	y	2979	1098	232
GRC0907	Goat	Capra hircus	Caprinae	Bovidae	Goat	NA	male	mature	NA	no	no	100	0	F	fresh	fresh	grass	grass	n	n	2.1	ad libitum	NA	F_Caprinae	USA	N America	45.68	-111.05	1471	Dfb	autumn	NA	yes	2012-09-18	NA	NA	NA	freeze-dried	PCQI	245.2	y	y	y	2819	968	170
GRC0908	Goat	Capra hircus	Caprinae	Bovidae	Goat	NA	male	mature	NA	no	no	100	0	F	fresh	fresh	grass	grass	n	n	2.1	ad libitum	NA	F_Caprinae	USA	N America	45.68	-111.05	1471	Dfb	autumn	NA	yes	2012-09-18	NA	NA	NA	freeze-dried	PCQI	246.6	y	y	y	2351	1646	198
GRC0909	Goat	Capra hircus	Caprinae	Bovidae	Goat	NA	male	mature	NA	no	no	100	0	F	fresh	fresh	grass	grass	n	n	2.1	ad libitum	NA	F_Caprinae	USA	N America	45.68	-111.05	1471	Dfb	autumn	NA	yes	2012-09-18	NA	NA	NA	freeze-dried	PCQI	235	y	y	y	7959	1132	283
GRC0910	Sheep	Ovis aries	Caprinae	Bovidae	Sheep	Crossbreed	NA	mature	NA	no	no	NA	NA	NA	hay	PWC	NA	NA	y	NA	2.1	ad libitum	NA	NA	USA	N America	45.68	-111.05	1471	Dfb	autumn	NA	yes	2012-09-04	NA	NA	NA	freeze-dried	PCQI	174.7	y	y	y	8785	2486	2489
GRC0912	Sheep	Ovis aries	Caprinae	Bovidae	Sheep	Crossbreed	NA	mature	NA	no	no	0	100	C	NA	NA	NA	NA	y	n	2.1	ad libitum	NA	C_Caprinae	USA	N America	45.68	-111.05	1471	Dfb	autumn	NA	yes	2012-09-04	NA	NA	NA	freeze-dried	PCQI	235.6	y	y	y	5521	1151	507
GRC0913	Sheep	Ovis aries	Caprinae	Bovidae	Sheep	Crossbreed	NA	mature	NA	no	no	0	100	C	NA	NA	NA	NA	y	n	2.1	ad libitum	NA	C_Caprinae	USA	N America	45.68	-111.05	1471	Dfb	autumn	NA	yes	2012-09-04	NA	NA	NA	freeze-dried	PCQI	116.4	y	y	n	12829	1810	12
GRC0914	Sheep	Ovis aries	Caprinae	Bovidae	Sheep	Crossbreed	NA	mature	NA	no	no	0	100	C	NA	NA	NA	NA	y	n	2.1	ad libitum	NA	C_Caprinae	USA	N America	45.68	-111.05	1471	Dfb	autumn	NA	yes	2012-09-04	NA	NA	NA	freeze-dried	PCQI	203.3	y	y	y	9088	1470	451
GRC0916	Moose / Eurasian elk	Alces alces	Cervidae	Cervidae	Deer	NA	NA	young	NA	no	no	100	0	F	browse, fresh	fresh	grass, shrub (various)	browse	n	n	2.1	ad libitum	ad libitum	F_Cervidae	NOR	Europe	61.87	8.37	398	ET	autumn	wild	yes	2012-11-01	NA	NA	NA	freeze-dried	PCQI	28.2	y	y	n	8932	836	21
GRC0917	Moose / Eurasian elk	Alces alces	Cervidae	Cervidae	Deer	NA	NA	young	NA	no	no	100	0	F	browse, fresh	fresh	grass, shrub (various)	browse	n	n	2.1	ad libitum	ad libitum	F_Cervidae	NOR	Europe	59.92	11.47	155	Dfb	autumn	wild	yes	2012-11-10	NA	NA	NA	freeze-dried	PCQI	22.2	y	y	n	17571	674	0
GRC0918	Moose / Eurasian elk	Alces alces	Cervidae	Cervidae	Deer	NA	NA	mature	NA	no	no	100	0	F	browse, fresh	fresh	grass, shrub (various)	browse	n	n	2.1	ad libitum	ad libitum	F_Cervidae	NOR	Europe	59.86	9.43	189	Dfc	autumn	wild	yes	2012-10-20	NA	NA	NA	freeze-dried	PCQI	22.2	y	y	n	8026	2222	3
GRC0919	Sheep	Ovis aries	Caprinae	Bovidae	Sheep	Crossbreed	NA	mature	NA	no	no	0	100	C	NA	NA	NA	NA	y	n	2.1	ad libitum	NA	C_Caprinae	USA	N America	45.68	-111.05	1471	Dfb	autumn	NA	yes	2012-09-04	NA	NA	NA	freeze-dried	PCQI	292.2	y	y	n	5941	1624	0
GRC0920	Sheep	Ovis aries	Caprinae	Bovidae	Sheep	Crossbreed	NA	mature	NA	no	no	100	0	F	hay	PWC	NA	NA	NA	n	2.1	ad libitum	NA	F_Caprinae	USA	N America	45.68	-111.05	1471	Dfb	autumn	NA	yes	2012-09-04	NA	NA	NA	freeze-dried	PCQI	183.4	y	y	n	7187	1891	14
GRC0921	Sheep	Ovis aries	Caprinae	Bovidae	Sheep	Suffolk	castrated male	mature	NA	no	no	0	100	C	NA	NA	NA	NA	y	n	2.1	ad libitum	NA	C_Caprinae	USA	N America	45.68	-111.05	1471	Dfb	autumn	NA	yes	2012-09-04	NA	NA	NA	freeze-dried	PCQI	296.8	y	y	n	12100	1317	69
GRC0923	European type ("taurine") cattle	Bos taurus	Bovinae	Bovidae	Cattle	White Park	castrated male	mature	NA	no	no	100	0	F	fresh	fresh	grass	grass	n	n	2.1	ad libitum	NA	F_Bovinae	USA	N America	45.68	-111.05	1471	Dfb	autumn	NA	yes	2012-09-06	NA	NA	NA	freeze-dried	PCQI	262	y	y	y	3915	1378	2932
GRC0924	Sheep	Ovis aries	Caprinae	Bovidae	Sheep	NA	male	young	NA	no	no	100	0	F	fresh	fresh	NA	NA	NA	NA	2.1	ad libitum	NA	F_Caprinae	USA	N America	45.68	-111.05	1471	Dfb	autumn	NA	yes	2012-09-04	NA	NA	NA	freeze-dried	PCQI	246.2	y	y	y	1819	2157	1570
GRC0925	Sheep	Ovis aries	Caprinae	Bovidae	Sheep	NA	male	young	NA	no	no	100	0	F	fresh	fresh	NA	NA	NA	NA	2.1	ad libitum	NA	F_Caprinae	USA	N America	45.68	-111.05	1471	Dfb	autumn	NA	yes	2012-09-04	NA	NA	NA	freeze-dried	PCQI	245.7	y	y	y	1644	1153	1582
GRC0926	Zebu cattle	Bos indicus	Bovinae	Bovidae	Cattle	Brahman	male	mature	good	no	no	100	0	F	fresh	fresh	grass, legume (Leucaena), shrub (Crescentia, Guazuma)	browse	n	y	1	ad libitum	2	F_Bovinae	COL	S America	10.03	-73.22	131	Aw	equatorial	production and research	yes	2013-08-27	stomach tube	liquid and solids	45	freeze-dried	PCQI	108.3	y	y	y/n	1975	1229	446
GRC0927	Zebu cattle	Bos indicus	Bovinae	Bovidae	Cattle	Brahman	male	mature	good	no	no	100	0	F	fresh	fresh	grass, legume (Leucaena), shrub (Crescentia, Guazuma)	browse	n	y	1	ad libitum	2	F_Bovinae	COL	S America	10.03	-73.22	131	Aw	equatorial	production and research	yes	2013-08-27	stomach tube	liquid and solids	45	freeze-dried	PCQI	106.6	y	y	y/n	1822	1418	332
GRC0928	Zebu cattle	Bos indicus	Bovinae	Bovidae	Cattle	Brahman	male	mature	good	no	no	100	0	F	fresh	fresh	grass, legume (Leucaena), shrub (Crescentia, Guazuma)	browse	n	y	1	ad libitum	2	F_Bovinae	COL	S America	10.03	-73.22	131	Aw	equatorial	production and research	yes	2013-08-27	stomach tube	liquid and solids	45	freeze-dried	PCQI	93.4	y	y	y/n	3332	163	182
LinBo01	Water buffalo	Bubalus bubalis	Bovinae	Bovidae	Buffalo	Murrah	female	mature	good	no	no	76	24	F	silage	PWC	cassava, maize	cereal tuber	y	n	2.1	2	11	F_Bovinae	CHN	Asia	22.81	108.32	200	Cfa	winter	NA	yes	2012-12-20	stomach tube	NA	30	freeze-dried	PCQI	114.7	y	y	y	10898	1950	3674
LinBo02	Water buffalo	Bubalus bubalis	Bovinae	Bovidae	Buffalo	Murrah	female	mature	good	no	no	76	24	F	silage	PWC	cassava, maize	cereal tuber	y	n	2.1	2	11	F_Bovinae	CHN	Asia	22.81	108.32	200	Cfa	winter	NA	yes	2012-12-20	stomach tube	NA	30	freeze-dried	PCQI	252.5	y	y	y	20846	3236	2913
LinBo03	Water buffalo	Bubalus bubalis	Bovinae	Bovidae	Buffalo	Murrah	female	mature	good	no	no	76	24	F	silage	PWC	cassava, maize	cereal tuber	y	n	2.1	2	11	F_Bovinae	CHN	Asia	22.81	108.32	200	Cfa	winter	NA	yes	2012-12-20	stomach tube	NA	30	freeze-dried	PCQI	216.3	y	y	y	17118	5058	4136
LinBo04	Water buffalo	Bubalus bubalis	Bovinae	Bovidae	Buffalo	Murrah	female	mature	good	no	no	61	39	FC	silage	PWC	cassava, maize	cereal tuber	y	n	2.1	2	11	FC_Bovinae	CHN	Asia	22.81	108.32	200	Cfa	winter	NA	yes	2012-12-20	stomach tube	NA	30	freeze-dried	PCQI	122.8	y	y	y	3239	548	2047
LinBo05	Water buffalo	Bubalus bubalis	Bovinae	Bovidae	Buffalo	Murrah	female	mature	good	no	no	61	39	FC	silage	PWC	cassava, maize	cereal tuber	y	n	2.1	2	11	FC_Bovinae	CHN	Asia	22.81	108.32	200	Cfa	winter	NA	yes	2012-12-20	stomach tube	NA	30	freeze-dried	PCQI	208.4	y	y	y	1040	950	3639
LinBo06	Water buffalo	Bubalus bubalis	Bovinae	Bovidae	Buffalo	Murrah	female	mature	good	no	no	61	39	FC	silage	PWC	cassava, maize	cereal tuber	y	n	2.1	2	11	FC_Bovinae	CHN	Asia	22.81	108.32	200	Cfa	winter	NA	yes	2012-12-20	stomach tube	NA	30	freeze-dried	PCQI	134.9	y	y	y	4386	1111	1987
LinBo07	Water buffalo	Bubalus bubalis	Bovinae	Bovidae	Buffalo	Nili-Ravi	female	mature	good	no	no	76	24	F	silage	PWC	cassava, maize	cereal tuber	y	n	2.1	2	11	F_Bovinae	CHN	Asia	22.81	108.32	200	Cfa	winter	NA	yes	2012-12-20	stomach tube	NA	30	freeze-dried	PCQI	105.9	y	y	y	4364	880	1921
LinBo08	Water buffalo	Bubalus bubalis	Bovinae	Bovidae	Buffalo	Nili-Ravi	female	mature	good	no	no	76	24	F	silage	PWC	cassava, maize	cereal tuber	y	n	2.1	2	11	F_Bovinae	CHN	Asia	22.81	108.32	200	Cfa	winter	NA	yes	2012-12-20	stomach tube	NA	30	freeze-dried	PCQI	114.4	y	y	y	278	196	2091
LinBo09	Water buffalo	Bubalus bubalis	Bovinae	Bovidae	Buffalo	Nili-Ravi	female	mature	good	no	no	76	24	F	silage	PWC	cassava, maize	cereal tuber	y	n	2.1	2	11	F_Bovinae	CHN	Asia	22.81	108.32	200	Cfa	winter	NA	yes	2012-12-20	stomach tube	NA	30	freeze-dried	PCQI	89.6	y	y	y	2970	537	1227
LinBo10	Water buffalo	Bubalus bubalis	Bovinae	Bovidae	Buffalo	Nili-Ravi	female	mature	good	no	no	61	39	FC	silage	PWC	cassava, maize	cereal tuber	y	n	2.1	2	11	FC_Bovinae	CHN	Asia	22.81	108.32	200	Cfa	winter	NA	yes	2012-12-20	stomach tube	NA	30	freeze-dried	PCQI	174.6	y	y	y	4806	1345	537
LinBo11	Water buffalo	Bubalus bubalis	Bovinae	Bovidae	Buffalo	Nili-Ravi	female	mature	good	no	no	61	39	FC	silage	PWC	cassava, maize	cereal tuber	y	n	2.1	2	11	FC_Bovinae	CHN	Asia	22.81	108.32	200	Cfa	winter	NA	yes	2012-12-20	stomach tube	NA	30	freeze-dried	PCQI	162.1	y	y	y	7470	2124	379
LinBo12	Water buffalo	Bubalus bubalis	Bovinae	Bovidae	Buffalo	Nili-Ravi	female	mature	good	no	no	61	39	FC	silage	PWC	cassava, maize	cereal tuber	y	n	2.1	2	11	FC_Bovinae	CHN	Asia	22.81	108.32	200	Cfa	winter	NA	yes	2012-12-20	stomach tube	NA	30	freeze-dried	PCQI	84.7	y	y	y	7927	542	470

## Sheet: Animal_Ethics_Approvals
GRCid		Information provided by	Country	Institution That Approved Animal Ethics	Animal Ethics Policy Name	Animal Ethics Approval Number
GRC0001	to GRC0016	Tim A. McAllister	Canada	Animal Care Committee, Lacombe Research Centre, Agriculture and Agri-Food Canada	Canadian Council on Animal Care (CCAC) Guidelines	201102
GRC0017	to GRC0033	Tim A. McAllister	Canada	Animal Care Committee, Lethbridge Research Centre, Agriculture and Agri-Food Canada	Canadian Council on Animal Care (CCAC) Guidelines	1135
GRC0037	to GRC0043	Tianhai Yan	Northern Ireland	Department of Health, Social Services and Public Safety, Northern Ireland	Animals (Scientific Procedures) Act 1986	PPL2706
GRC0045	to GRC0049	Martín Fraga	Uruguay	CHEA, Facultad de Veterinaria, Universidad de la República, Uruguay	Ley Nº 18.611, Ley Nacional de experimentación animal (translated: Law No. 18,611, NATIONAL LAW OF ANIMAL EXPERIMENTATION)	CHEAFVET PI-08/2011
GRC0050	to GRC0085	Le Luo Guan	Canada	Animal Care and Use Committee, University of Alberta	Canadian Council on Animal Care (CCAC) Guidelines	Moore-2006-55
GRC0098	to GRC0101	Le Luo Guan	Canada	Animal Care and Use Committee, University of Guelph	Canadian Council on Animal Care (CCAC) Guidelines
GRC0118	to GRC0125	Lovelia L. Mamuad	Korea	Institution of Sunchon University Animal Ethics	Experimental Animal Ethics of Sunchon University	SCNUAE 2012-5
GRC0126	to GRC0129	John Newbold, Peter van Adrichem	The Netherlands	DEC - WUR Livestock Research		DT12/13
GRC0130	to GRC0136	Mario A. Cobos-Peralta	Mexico	Husbandry Program, Colegio de Postgraduados
GRC0140	to GRC0153	Jan Lassen	Denmark	Not required for the sampling technique used.
GRC0154	to GRC0156	María Cerón Cucchi	Argentina	Not applicable, samples were collected at slaughter.
GRC0157	to GRC0159	María Cerón Cucchi	Argentina	Centro de Investigacion en Ciencias Veterinarias y Agronómicas, INTA	CICUAE (Comité Institucional para el Cuidado y Uso de Animales de Experimentación del CICVyA, INTA )
GRC0160	to GRC0163	Diego Grilli	Argentina	Comité Institucional para el Cuidado y Uso de Animales de Laboratorio (CICUAL). Facultad de Ciencias Médicas, Universidad Nacional de Cuyo. Mendoza, Argentina	Code of Ethical Conduct for the Use of Animals in Research as prescribed in the Guide for the Care and Use of Laboratory Animals (8th Edition, 2011)	Resolución N° 218/2008
GRC0164	to GRC0167	Diane Ouwerkerk	Australia	DAFF staff access AEC	Animal Care and Protection Act 2001, the Australian code of practice for the care and use of animals for scientific purposes.	SA 2011/08/365
GRC0168	to GRC0170	Gemma Henderson, Peter Janssen	New Zealand	Animal Ethics Committee, AgResearch Grasslands	Code of Ethical Conduct for the Use of Animals in Research, Testing and Teaching, as prescribed in the Animal Welfare Act of 1999 and its amendments
GRC0171	to GRC0181	Camila Muñoz	Chile	Animal Ethics Committee, INIA	Ley N° 18859, Art 291 bis referente al maltrato y crueldad con animales (http://biblioteca.vitanet.cl/colecciones/300/340/345/penal.pdf) y Ley N° 20.380 sobre Protección de Animales (http://www.fondecyt.cl/578/articles-36334_recurso_1.pdf)
GRC0182	to GRC0185	Victor Nsereko	United States of America	In-house best animal handling
GRC0187	to GRC0205	Cesar Pinares	New Zealand	Animal Ethics Committee, AgResearch Grasslands	Code of Ethical Conduct for the Use of Animals in Research, Testing and Teaching, as prescribed in the Animal Welfare Act of 1999 and its amendments	12477
GRC0206	to GRC0218	Alexandre B. De Menezes	Ireland	Samples used from previous trial de Menezes et al., FEMS Microbiol Ecol. 2011 Nov;78(2):256-65. doi: 10.1111/j.1574-6941.2011.01151.x.
GRC0220	to GRC0225	Satoshi Koike	Japan	National Livestock Breeding Center	Animal Care and Welfare Committee of National Livestock Breeding Center	H20-53
GRC0226	to GRC0231	Satoshi Koike	Japan	Hokkaido University	Animal Care and Welfare Committee of Hokkaido University	09-0046
GRC0232	to GRC0236	Satoshi Koike	Japan	Not applicable.
GRC0237	to GRC0240	David Yanez Ruiz	Spain	Ethics Committee for Animal Research from the Animal Nutrition Unit (CSIC)		2011-014
GRC0245	to GRC0248	David Yanez Ruiz	Spain	Ethics Committee for Animal Research from the Animal Nutrition Unit (CSIC)		2010-04
GRC0254	to GRC0257	Gustavo Cruz	United States	Not applicable, permission to take samples was granted.
GRC0258	to GRC0261	Andreas Muenger	Switzerland	Service de la sécurité alimentaire et des affaires vétérinaires SAAV, Chemin de la Madeleine 1, CH-1763 Granges-Paccot, Switzerland	Ordinance 455.163 of the FVO on laboratory animal husbandry, the production of genetically modified animals and the methods of animal experimentation	2011_39_FR
GRC0264	to GRC0281	Johanna Zeitz	Switzerland	Cantonal Veterinary Authority Zug, Switzerland	455.1 Swiss Law for Animal Protection (TSchV)	ZG58/12
GRC0288	to GRC0291	Sinead Waters	Ireland	Department of Health and Children, Dublin, Ireland	Cruelty to animals act, 1876 amended by European Communities regulations 2002 and 2005	B100/3984
GRC0292	to GRC0299	Luiz Gustavo Ribeiro Pereira	Brazil	Not applicable.
GRC0300	to GRC0316	Johanna Zeitz	Switzerland	Cantonal Veterinary Authority Zug, Switzerland	455.1 Swiss Law for Animal Protection (TSchV)	ZG58/12
GRC0317	to GRC0340	Chris Friedman	New Zealand	Not applicable, samples were collected at slaughter.
GRC0341	to GRC0344	John Church, Jonathan Van Hamme	Canada	Thompson Rivers University	Canadian Council of Animal Care	AUP 2012-13, AUP 2012-27
GRC0352	to GRC0369	Tasia Taxis	United States of America	Not applicable, samples were collected at slaughter.
GRC0370	to GRC0372	Maren Witzig	Germany	Regierungspräsidium Stuttgart Landwirtschaft, Ländlicher Raum, Veterinär- und Lebensmittelwesen Frau Dr. B. Hornung, Ruppenmannstr. 21, 70565 Stuttgart	§ 8 des Tierschutzgesetztes (Protection of Animals Act ), BGBI.I.S.1206, GBI.S.2	V263/09 TE
GRC0373	to GRC0376	Cécile Martin	France	Auvergne Regional Ethic Committee	Procedures with animals were conducted in accordance with the guidelines for animal research of the French Ministry of Agriculture and applicable European guidelines and regulations for experimentation with animals animals (http://www2.vet-lyon.fr/ens/expa/acc_regl.html).	Bidon2012-14
GRC0377	to GRC0389	Cécile Martin	France	Not applicable. Procedures with animals were conducted in accordance with the guidelines for animal research of the French Ministry of Agriculture and applicable European guidelines and regulations for experimentation with animals (http://www2.vet-lyon.fr/ens/expa/acc_regl.html).
GRC0403	to GRC0409	Cécile Martin	France	Auvergne Regional Ethic Committee	Procedures with animals were conducted in accordance with the guidelines for animal research of the French Ministry of Agriculture and applicable European guidelines and regulations for experimentation with animals (http://www2.vet-lyon.fr/ens/expa/acc_regl.html).	42343
GRC0415	to GRC0450	Zhiliang Tan	China	Not required.
GRC0458	to GRC0461	Andreas Muenger	Switzerland	Service de la sécurité alimentaire et des affaires vétérinaires SAAV, Chemin de la Madeleine 1, CH-1763 Granges-Paccot, Switzerland	Ordinance 455.163 of the FVO on laboratory animal husbandry, the production of genetically modified animals and the methods of animal experimentation	2011_39_FR
GRC0464	to GRC0479	Blaz Stres	Slovenia	Veterinary Administration of the Republic of Slovenia (VARS)		SI-B-07-22-21
GRC0480	to GRC0490	Garry Waghorn	New Zealand	Animal Ethics Committee, AgResearch Ruakura
GRC0491	to GRC0502	Arjan Jonker	New Zealand	Animal Ethics Committee, AgResearch Grasslands	Code of Ethical Conduct for the Use of Animals in Research, Testing and Teaching, as prescribed in the Animal Welfare Act of 1999 and its amendments	12453
GRC0503	to GRC0511	Zorica Stojanović-Radić	Serbia	Ministry of Agriculture, Forestry and Water Management	Act on Animal Welfare, Official Gazette RS	Official Gazette RS 41/09
GRC0512	to GRC0519	Blaz Stres	Slovenia	Veterinary Administration of the Republic of Slovenia (VARS)		SI-B-07-22-21
GRC0520	to GRC0548	Torsten Nygaard Kristensen	Norway	Not required for the sampling technique used.
GRC0549	to GRC0554	Itzhak Mizrahi, Elie Jami	Israel	Faculty Animal Policy and Welfare Committee of the Agricultural Research Organization (ARO)	Faculty Animal Policy and Welfare Committee of the Agricultural Research Organization (ARO), Volcanie institute	IL-168/25
GRC0555	to GRC0557	Makoto Mitsumori	Japan	Animal Care Committee of the National Institute of Livestock and Grassland Science, Tsukuba, Japan	The guidelines of the Animal Care Committee of the National Institute of Livestock and Grassland Science, Tsukuba, Japan
GRC0558	to GRC089	John Wallace	Scotland	No licence required.
GRC0560	to GRC0561	John Wallace, Ilma Tapio	Scotland	Elainkoelautakunta-ELLA	Animal experiments are authorized in Finland by the national Animal Experiment Board (Eläinkoelautakunta, ELLA). The Finnish Act on Animal Experimentation (62/2006) sets down the rules for using animals for experimental purposes.	ESAVI/4095/04.10.03/2012
GRC0562	to GRC0565	John Wallace	Scotland	UK Home Office Animals in Science Ergulation Unt / Local Ethics Committee	Animals (Scientific Procedures) Act 1986	Home Office licence 604028
GRC0566	to GRC0567	John Wallace, Ilma Tapio	Scotland	Elainkoelautakunta-ELLA	Animal experiments are authorized in Finland by the national Animal Experiment Board (Eläinkoelautakunta, ELLA). The Finnish Act on Animal Experimentation (62/2006) sets down the rules for using animals for experimental purposes.	ESAVI/4095/04.10.03/2012
GRC0568	to GRC0571	John Wallace	Scotland	UK Home Office Animals in Science Ergulation Unt / Local Ethics Committee	Animals (Scientific Procedures) Act 1986	PPL30/2579
GRC0572	to GRC0575	John Wallace	Scotland	No licence required.
GRC0576	to GRC0627	Francisco Sales	Chile	Not applicable, samples were collected at slaughter.
GRC0630	to GRC0634	Ilma Tapio	Finland	Elainkoelautakunta-ELLA	Animal experiments are authorized in Finland by the national Animal Experiment Board (Eläinkoelautakunta, ELLA). The Finnish Act on Animal Experimentation (62/2006) sets down the rules for using animals for experimental purposes.	ESAVI/4095/04.10.03/2012
GRC0635	to GRC0650	Victor Nsereko	United States of America	In-House best animal handling
GRC0651	to GRC0666	Alexandre Vieira Chaves	Australia	Animal Ethics Committee, Research Integrity	Compliance with the Animal Research Act 1985 and admendments (2005) and the 'Australia code of practice for the care and use of animals for scientific purposes (2004).	N00/5-2010/3/5318
GRC0669		Sophie Julie Krizsan	Sweden	Animal Ethics Committee (CFN), Jordbruksverket		A105-12
GRC0673	to GRC0707	Kasper Dieho	The Netherlands	Animal Ethics Committee, Animal Sciences Group, Wageningen UR	Code of the Animal Ethics Committee, Wageningen Univerisity. As prescribed by the Animal experimental act, May 1985 and its amendments.	2012030.b
GRC0708	to GRC0722	Morten Poulsen	Denmark	Not applicable, samples were collected at slaughter.
GRC0719	to GRC0722	Fabian Nde Fon	The Republic of South Africa	University of KwaZulu-Natal, Pietermaritzburg	Guideline - Care and Use of Animals in Research & Teaching	083/10/Animal
GRC0723	to GRC0728	Jorge Avila-Stagno	Chile	SAG-Chile	Hunting Authorization, Issued by the Renewable Resources Protection Division of the Agriculture & Livestock Service of the Ministry of Agriculture. (In Spanish: Autorización de Caza, División de protección de Recursos Naturales Renovables, Servicio Agrícola y Ganadero, Ministerio de Agricultura.)	335
GRC0729	to GRC0734	Chris McSweeney	Australia	CSIRO Brisbane Animal Ethics Committee, CSIRO-Animal, Food & Health Sciences	Australian Code of Practice for the Care and Use of Animals for Scientific Purposes 7th Edition, 2004	A13/2012
GRC0735	GRC0756	Andre-Denis Wright	United States of America	Not applicable. Institutional Animal Care and Use Committee (IACUC) approval was not required, as samples were obtained from wild animals killed by licensed hunters through the e. g. Vermont Department of Fish and Wildlife or other authority.
GRC0757	to GRC0768	Vahideh Heidarian Miri	Iran	Animal Ethics Committee, Ferdowsi University of Mashhad	Principle of Research Ethic, Ministry of Science, Research and Technology, Iran
GRC0769	to GRC0787	Olga Lucía Mayorga	Colombia	Not applicable, permission to take samples was granted.
GRC0788	to GRC0808	Hilário Cuquetto Mantovani	Brazil	The Ethics Committee in Animal Use, Universidade Federal de Viçosa	Brazilian Guidelines for the Care and Use of Animals for Scientific and Educational Purposes (DBCA), as prescribed in the Brazilian legislation (Law number 11.794 of 2008) and its amendments	CEUA 16/2013; CEUA 24/2014
GRC0810	to GRC0811	Ilma Tapio	Finland	Elainkoelautakunta-ELLA	Animal experiments are authorized in Finland by the national Animal Experiment Board (Eläinkoelautakunta, ELLA). The Finnish Act on Animal Experimentation (62/2006) sets down the rules for using animals for experimental purposes.	ESAVI/794/04.10.03/2011
GRC0812	to GRC0843	Olubukola A. Isah	Nigeria	Not applicable. Samples were collected in the presence of vet doctors in charge of research animals. Vet doctors ensured samples were collected following recommended procedure.
GRC0844		Suzanne Lambie	New Zealand	Not applicable, samples were collected from an animal killed by licenced hunters.
GRC0845	to GRC0872	Omar Cristobal Carballo	Mexico	Not applicable, samples were collected at slaughter.
GRC0873	to GRC0887	Jan Kopecny	Czech Republic	Czech Academy of Sciences	Central Commission for Animal Welfare of the Ministry of Agriculture and Food Czech Republic
GRC0888		Jan Kopecny	Czech Republic	Not applicable, samples were collected at slaughter.
GRC0889	to GRC0925	Carl Yeoman	United States of America	Montana State University AACUC committee
GRC0926	to GRC0928	Olga Lucía Mayorga	Colombia	Not applicable, permission to take samples was granted.
LinBo01	to LinBo12	Lin Bo	China	Not required for the sampling technique used.

## Sheet: Bacterial_Compositions_%
GRCid	g__Corynebacterium	f__Coriobacteriaceae	g__Adlercreutzia	o__Bacteroidales	o__Bacteroidales;f__BS11	f__Bacteroidaceae;g__BF311	g__Bacteroides	f__Marinilabiaceae	f__Porphyromonadaceae	g__Dysgonomonas	g__Paludibacter	g__Parabacteroides	f__Prevotellaceae	g__Prevotella	o__Bacteroidales;f__RF16	o__Bacteroidales;f__S24-7	o__Bacteroidales;f__[Paraprevotellaceae]	f__[Paraprevotellaceae];g__CF231	f__[Paraprevotellaceae];g__YRC22	f__[Paraprevotellaceae];g__[Prevotella]	o__Bacteroidales;f__p-2534-18B5	f__Anaerolinaceae;g__SHD-231	p__Cyanobacteria;c__4C0d-2;o__YS2	f__Elusimicrobiaceae	c__Endomicrobia	g__Fibrobacter	o__Lactobacillales	g__Aerococcus	g__Carnobacterium	g__Desemzia	g__Trichococcus	g__Enterococcus	g__Vagococcus	g__Lactobacillus	g__Pediococcus	f__Leuconostocaceae	g__Leuconostoc	g__Lactococcus	g__Streptococcus	g__Turicibacter	c__Clostridia	o__Clostridiales	f__Christensenellaceae	f__Clostridiaceae	f__Clostridiaceae;g__02d06	g__Clostridium	g__Proteiniclasticum	g__Pseudoramibacter_Eubacterium	f__Lachnospiraceae
GRC0001	0	0.0622278	0.0207426	7.21842	1.4105	0.248911	0	0.0414852	0	0	0.207426	0	0.186683	8.91931	0.435594	1.01639	0.456337	0.767476	0.207426	0.0207426	0	0.103713	0.477079	0	0.145198	5.18565	0	0	0	0	0	0	0	0.0207426	0	0	0	0	0.0622278	0	0	23.771	1.16158	0.228168	0	1.03713	0	0	7.94441
GRC0002	0.0990099	0.19802	0	7.29373	1.45215	0.462046	0	0	0	0	0	0	0.132013	8.05281	0.561056	1.15512	0.39604	0.660066	0.231023	0.0660066	0	0.231023	0.693069	0	0.0330033	7.09571	0	0	0	0	0	0	0	0.0330033	0	0	0	0	0.0330033	0	0	25.1155	1.78218	0.19802	0	0.660066	0	0	6.17162
GRC0003	0.0746454	0.174173	0	6.66833	1.3685	0.348345	0	0.0248818	0	0	0	0	0.0248818	13.8841	0.671809	1.34362	0.522518	0.422991	0.248818	0.199054	0	0.373227	0.2737	0.0248818	0	0.870863	0	0	0	0	0	0	0	0	0	0	0	0	0.199054	0	0.0248818	21.2491	1.66708	0.398109	0	0.671809	0	0	9.08186
GRC0004	0.0569692	0.189897	0	8.64033	1.51918	0.512723	0.0189897	0	0	0	0	0	0.170908	9.76073	1.42423	0.949487	0.569692	0.455754	0.360805	0	0	0.246867	0.265856	0	0.0379795	8.75427	0	0	0	0	0	0	0	0	0	0	0	0	0.265856	0	0.0189897	20.7558	1.06343	0.189897	0	0.702621	0	0	6.77934
GRC0005	0.0305577	0.091673	0	8.98396	1.13063	1.05424	0	0.0611154	0	0	0.0458365	0	0.244461	12.0703	0.366692	1.46677	0.565317	1.05424	0.351413	0.0458365	0	0.550038	1.0084	0.0458365	0.0152788	9.51872	0	0	0	0	0	0	0	0	0	0	0	0	0.0305577	0	0.0152788	17.861	1.32926	0.351413	0	1.25286	0	0	6.96715
GRC0006	0.0192641	0.154113	0	8.72664	1.94568	0.65498	0	0.0192641	0	0	0.0577923	0	0.346754	12.1364	0.520131	1.46407	0.65498	0.963206	0.481603	0.0385282	0	0.558659	1.04026	0.0192641	0.0385282	6.64612	0	0	0	0	0	0	0	0	0	0	0	0	0.0192641	0	0.0385282	18.378	1.84935	0.443075	0	0.963206	0	0	6.68465
GRC0007	0.0478393	0.127571	0	9.93462	1.14814	0.637857	0.0318928	0.0478393	0	0	0.0318928	0	0.175411	12.0714	0.4465	1.19598	0.302982	0.956785	0.526232	0	0	0.4465	0.733535	0.0159464	0.0159464	7.49482	0	0	0	0	0	0	0	0	0	0	0	0	0	0	0	18.9922	1.61059	0.430553	0	0.797321	0	0	6.15532
GRC0008	0	0.189544	0.0315906	9.28763	1.50055	0.742379	0.0473859	0	0	0	0.0157953	0	0.189544	12.9521	0.521245	1.15306	0.458063	0.679198	0.80556	0.0631812	0	0.347496	0.505449	0.0631812	0.110567	7.25004	0	0	0	0	0	0	0	0	0	0	0	0	0.0157953	0	0.0473859	18.9701	1.56373	0.284315	0	1.43737	0	0	6.58664
GRC0009	0	0.413413	0	3.92742	0.137804	0.137804	0	0	0	0	0	0	0.275609	26.2288	0.505282	2.27377	0.620119	0.643087	0.987598	0	0	0.137804	0.321543	0.0229674	0	0.0229674	0	0	0	0	0	0	0	0.0459348	0	0	0	0	0.321543	0	0	14.1479	0.849793	0.183739	0	1.07947	0	0	11.8282
GRC0010	0	0.522428	0	5.65664	0.144118	0.306251	0.0180148	0	0	0	0.0360295	0	0.468384	23.5093	0.342281	10.5747	0.954783	0.79265	1.56729	0.0540443	0	0.0360295	0.360295	0.0360295	0	0.0720591	0	0	0	0	0	0	0	0.0180148	0	0	0	0	0.108089	0	0	10.971	0.126103	0.180148	0	1.17096	0	0	8.23275
GRC0011	0	0.516842	0	2.90501	0.0178221	0.267332	0.0178221	0.0178221	0	0	0	0	0.160399	36.2146	0.213866	1.19408	0.516842	0.552486	0.891107	0.0178221	0	0	0.49902	0.0178221	0	0.213866	0	0	0	0	0	0	0	0	0	0	0	0	0.0178221	0.0178221	0	15.434	0.196043	0.124755	0	1.17626	0	0	8.32294
GRC0012	0	0.362669	0.12089	2.56286	0.0725338	0.628627	0	0.024178	0	0	0.0483559	0	0.169246	33.3414	0.193424	1.25725	1.30561	1.16054	0.773694	0.0483559	0	0.024178	1.03965	0.0725338	0.024178	0.193424	0	0	0	0	0	0	0	0	0	0	0	0	0	0	0	14.1441	0.169246	0.241779	0	1.37814	0	0	9.62282
GRC0013	0.0143266	0.17192	0	9.51289	2.03438	0.644699	0.0429799	0.0429799	0	0	0.0286533	0	0.229226	13.1519	0.587393	1.94842	0.644699	1.41834	0.802292	0	0	0.544413	0.759312	0	0.12894	5.84527	0	0	0	0	0	0	0	0	0	0	0	0	0.0859599	0	0.0286533	19.4126	1.91977	0.25788	0	1.26074	0	0	5.71633
GRC0014	0.016975	0.237651	0	8.69122	0.882702	0.780852	0.016975	0	0	0	0.016975	0	0.441351	31.981	0.373451	2.00306	1.06943	1.2901	1.68053	0.0509251	0	0.390426	0.288576	0.0339501	0	6.19589	0	0	0	0	0	0	0	0.016975	0	0	0	0	0.16975	0	0	13.4442	0.628077	0.0848752	0	0.763877	0	0	5.14344
GRC0015	0	0.433809	0.0419815	2.64484	0.125945	0.223901	0.153932	0	0	0	0.0979569	0	0.447803	35.5723	0.111951	4.92583	1.32942	1.06353	1.66527	0.0419815	0	0.167926	0.279877	0	0.0139938	4.81388	0	0	0	0	0	0	0	0	0	0	0	0	0.18192	0	0.0419815	9.69773	0.349846	0.0839631	0	0.419815	0	0	6.47915
GRC0016	0	0.601528	0	4.17818	0.300764	0.284507	0.146318	0.0162575	0	0	0.138189	0	0.276378	28.7839	0.235734	3.43847	1.1299	0.926679	1.57698	0.0731588	0.00812876	0.13006	0.731588	0.032515	0.0650301	0.845391	0	0	0	0	0	0	0	0	0	0	0	0	0.032515	0	0	12.6321	0.487726	0.211348	0	0.942936	0	0	8.88473
GRC0017	0	0.0841893	0	0.589325	0	0	0	0	0	0	0	0	1.06078	64.691	0	0.23573	0.134703	0.252568	0.959758	0.0841893	0.353595	0.0168379	0.0336757	0	0	6.95403	0	0	0	0	0	0	0	0	0	0	0	0	0	0	0	8.14952	0	0	0	0.0673514	0	0	1.17865
GRC0021	0	0.177969	0	0.683777	0	0	0.0093668	0	0	0	0	0	0.543275	58.4489	0	1.27389	0.177969	0.149869	0.899213	0.0562008	2.13563	0	0.0374672	0	0	5.49831	0	0	0	0	0	0	0	0	0	0	0	0	0	0	0	1.79843	0	0.0281004	0	0.0187336	0	0	2.61334
GRC0026	0	0	0	3.50788	0.0169463	0.0338926	0.0338926	0	0	0	0	0	0.254194	32.4352	0.101678	3.45704	0.627012	0.999831	0.932045	0.0847314	0	0.406711	0.254194	0	0	10.0153	0	0	0	0	0	0	0	0	0	0	0	0	0	0	0	18.5901	0.0338926	0.0169463	0	0.0677851	0	0	2.60973
GRC0033	0	0.143102	0	1.20206	0.00954016	0.171723	0	0	0	0	0	0	0.133562	57.9756	0	3.70158	0.715512	0.753673	1.14482	0	5.7718	0	0.0954016	0	0	2.12746	0	0	0	0	0	0	0	0	0	0	0	0	0	0	0	5.11353	0.143102	0.0763213	0	0.0477008	0	0	1.44056
GRC0037	0.0629855	0.0629855	0.0419903	3.94709	0	0.104976	0.0839807	0	0	0	0.0419903	0	0.587865	49.7166	0.986773	1.7426	2.03653	0.986773	1.55364	0.0629855	0	0.0209952	0.0839807	0	0	3.75814	0	0	0	0	0	0	0	0.0209952	0	0	0	0	0	0	0	8.50304	0.272937	0.104976	0	0.587865	0	0	3.19127
GRC0038	0.0420698	0.0210349	0	5.27976	0.420698	0.252419	0.0420698	0	0	0	0.0631048	0	1.00968	51.7249	0.904501	1.76693	0.588978	0.567943	1.28313	0.0210349	0	0.0210349	0.168279	0	0	4.64872	0	0	0	0	0	0	0	0	0	0	0	0	0	0	0	7.06773	0.210349	0	0	0.567943	0	0	3.57594
GRC0039	0.031746	0.0793651	0	4.31746	0.031746	0.111111	0.126984	0	0	0	0.0952381	0	1.01587	50.9841	1.15873	2.66667	2.5873	1.14286	1.50794	0.0634921	0	0.015873	0.206349	0	0	3.36508	0	0	0	0	0	0	0	0	0	0	0	0	0	0	0	5.93651	0.253968	0.015873	0	0.396825	0	0	3.19048
GRC0040	0.19216	0	0	4.88086	0.153728	0.153728	0	0	0	0	0	0	0.76864	50.8071	0.883935	0.999231	0.845503	0.883935	1.72944	0	0	0.153728	0.115296	0	0	4.34281	0	0	0	0	0	0	0	0	0	0	0	0	0	0	0	6.80246	0.115296	0	0	0.461184	0	0	3.88163
GRC0043	0	0.360144	0	3.84154	0.360144	0.120048	0	0	0	0	0	0	0.240096	43.6975	2.40096	0.480192	0.720288	1.20048	1.20048	0	0	0.120048	2.52101	0	0	4.80192	0	0	0	0	0	0	0	0	0	0	0	0	0	0	0	7.92317	0	0	0	0.120048	0	0	3.2413
GRC0045
GRC0046
GRC0047	0	0.18949	0	8.02173	0	0	0.0757959	0	0	0	0	0	0.0884285	4.06771	0.227388	0.0252653	0.0126326	0	0	0	0.0126326	0.24002	0.0126326	0	0	0	0.138959	0.0252653	0.0378979	0	0	1.62961	0.783224	0	0	72.4735	0	0.366347	0.947448	0	0	2.90551	0.0631632	0.0378979	0	0.0631632	0	0	0.277918
GRC0048	0.199667	0.116473	0	7.83694	0	0	0	0	0	0	0	0	0.31614	22.8952	0.432612	0.116473	3.54409	0.199667	1.31448	0	0	0	0.0665557	0	0	0.0166389	0.0332779	0.0499168	0.199667	0.0499168	0	4.40932	18.5524	0	0	20.782	0.116473	2.99501	0.166389	0	0	2.79534	0	0.0166389	0	0.349418	0	0	0.14975
GRC0049	2.41358	0.0502828	0	2.11188	0.0125707	0	0	0	0	0	0	0	0.0377121	22.1622	0.100566	0.0125707	0.138278	0.0628536	0.138278	0	0	0.087995	0.326838	0	0	0.0377121	0.0125707	0.0377121	0	0	0	24.626	0.917662	0.0377121	0.0251414	17.0962	0	4.75173	0.213702	0	0	5.45569	0.125707	0.0125707	0	0.17599	0	0	0.465116
GRC0050	0	0.237478	0	9.30484	0.0863558	0.172712	0.0431779	0	0.0215889	0	0	0	0.582902	35.5786	0.151123	7.38342	0.755613	0.302245	1.92142	0	0	0	1.18739	0.0215889	0	0.151123	0	0	0	0	0	0	0	3.64853	0	0	0	0	0	0	0	6.21762	0	0.129534	0	0.0215889	0	0	2.02936
GRC0051	0	0.252828	0	2.31537	0.0266134	0.0266134	0	0	0	0	0	0	0.266134	20.3327	0.0133067	3.85895	0.425815	0.093147	1.25083	0.0133067	0	0	0.425815	0	0	0.0399202	0	0	0	0	0	0	0	28.4498	0	0.0133067	0	0.0133067	0.306055	0	0	1.76979	0	0	0	0	0	0	3.83234
GRC0052	0.0175747	0.210896	0	2.61863	0.0351494	0	0.0175747	0	0	0	0	0	0.123023	70.9666	0.527241	2.53076	0.439367	0.0175747	1.4587	0.193322	0.193322	0	0.720562	0	0	0.0175747	0	0	0	0	0	0	0	2.74165	0	0	0	0	0	0	0	1.03691	0	0	0	0.0527241	0	0	1.12478
GRC0053	0	0.479072	0.0252143	1.34897	0.0126072	0	0.0378215	0	0	0	0.0126072	0	0.0504286	33.0812	0.151286	2.87443	0.138679	0.151286	0.680787	0.0252143	0	0	0.189107	0	0	0.0126072	0	0	0	0	0	0	0	0.516894	0	0	0	0	0	0	0	1.9289	0	0	0	0.0126072	0	0.0504286	0.895108
GRC0066	0	0.133029	0	8.39985	0.361079	0.171038	0.0570125	0	0	0	0	0	0.114025	45.42	0.0760167	0.722159	0.684151	0.779171	0.684151	0.0190042	2.66059	0.0190042	1.74838	0.0380084	0	0	0	0	0	0	0	0	0	5.37818	0	0	0	0	0.342075	0	0	3.59179	0.0760167	0	0	0	0	0	2.09046
GRC0067	0	0.406377	0	3.31354	0.0156299	0	0.171929	0	0	0	0.0625195	0	0.109409	41.1847	0.234448	10.8784	0.453267	0.343857	2.32885	0.250078	0.625195	0	0.765864	0	0	0.0156299	0	0	0	0	0	0	0	4.29822	0	0	0	0	0.0156299	0	0	2.62582	0	0.0312598	0	0.0156299	0	0.0312598	3.06346
GRC0068	0	0.257342	0.0454133	6.13079	0.211929	0.938541	0.0756888	0	0	0	0.0302755	0	0.196791	43.5059	0.060551	0.802301	0.514684	0.196791	0.908265	0.13624	3.40599	0	0.348168	0	0	0.0302755	0	0	0	0	0	0	0	8.87072	0	0.0151378	0	0	0	0.0151378	0	1.25643	0.0302755	0.0454133	0	0	0	0	3.26975
GRC0069	0	0.390964	0.0144802	1.10049	0	0	0.0724008	0	0	0	0	0	0.0289603	58.0799	0	4.83637	0.217202	0.0289603	1.33217	0.0434405	0.144802	0	2.43267	0	0	0	0	0	0	0	0	0	0	1.94034	0	0	0	0	0	0	0.0144802	2.89603	0	0.0289603	0	1.25977	0	0.0724008	2.75123
GRC0082	0.012809	0.512361	0	3.11259	0.0768541	0.012809	0.0768541	0	0	0	0	0	0	35.2504	0	10.6059	0.12809	0.025618	2.15191	0.025618	0.0896631	0	0.435507	0.025618	0	0.012809	0	0	0	0	0	0	0	0.563597	0	0	0	0	0.0384271	0	0	0.883822	0.0640451	0	0	0.0384271	0	0.115281	0.730114
GRC0083	0.027038	0.554279	0.027038	3.67717	0.040557	0	0.013519	0	0	0	0	0	0.094633	40.4083	0.054076	6.59727	0.351494	0.094633	1.14911	0.040557	0.027038	0.013519	1.66284	0	0	0.067595	0	0	0	0	0	0	0	0.94633	0	0	0	0	0	0.013519	0	4.272	0.027038	0.054076	0	0.081114	0	0	2.83899
GRC0084	0	0.510621	0.0204248	11.2745	0.163399	0.122549	0	0	0	0	0.0204248	0	0.285948	38.1536	0.122549	6.63807	0.898693	0.571895	1.91993	0.0816993	0.245098	0	0.326797	0	0	0.0612745	0	0	0	0	0	0	0	0.204248	0	0	0	0	0.0612745	0	0	4.90196	0	0.0204248	0	0.0408497	0	0	2.53268
GRC0085	0.0413565	0.730631	0	1.69562	0.0413565	0	0.0413565	0	0	0	0	0	0	35.4149	0	18.3071	0.27571	0.027571	0.565205	0	0.0413565	0	0.137855	0	0	0.385994	0	0	0	0	0	0	0	2.13675	0	0	0	0	0	0	0	4.09429	0.0137855	0	0	0.027571	0	0.42735	3.00524
GRC0098	0.0164467	0.02467	0	8.44126	0.012335	0.02467	0.012335	0	0	0	0.00411167	0	0.0534517	72.9411	0.0493401	0.164467	0.300152	0.131574	1.91604	0.0328934	0.00822335	0.00411167	0.209695	0.0164467	0	0.559188	0	0	0	0	0	0.00411167	0	0.0370051	0	0	0	0	0	0.0164467	0	2.46289	0.012335	0.0328934	0	0.0822335	0	0	1.28284
GRC0099	0.0153304	0	0	7.64985	0	0.0689867	0.0229956	0.00766518	0	0	0	0	0.19163	27.1348	0.0996474	0.0383259	0.482907	0.0919822	9.22122	0.0383259	0.153304	0	0.20696	0	0	0.107313	0	0	0	0	0	0	0	0.00766518	0	0.00766518	0	0	0	0.0613215	0	3.87092	0.00766518	0.0536563	0	0.122643	0	0.00766518	8.09444
GRC0100	0.0148599	0	0	5.1564	0	0.0222899	0.0520098	0	0.0148599	0	0	0	0.252619	20.8559	0.728137	0.00742997	0.312059	0.00742997	15.4395	0.438368	0.0297199	0	0.817297	0.0297199	0	0.460658	0	0	0	0	0	0	0	0.00742997	0	0	0	0	0	0.00742997	0	1.24824	0.0148599	0	0	0.0371499	0	0	0.690987
GRC0101	0.0081666	0.0489996	0	0.775827	0	0.0244998	0.0081666	0	0	0	0	0	0.204165	28.5831	1.34749	0.130666	0.146999	0	2.53165	0.138832	0	0.0081666	2.50715	0	0	3.91997	0	0	0	0	0	0.0163332	0	0.0244998	0	0	0	0	0	0.0081666	0	2.50715	0.0081666	0.0163332	0	0.0326664	0	0.0163332	3.89547
GRC0118	0	0.316832	0	4.27723	1.18812	0.237624	0.0594059	0	0	0	0	0	0.633663	26.6535	2.61386	3.0495	0.613861	1.28713	0.435644	0.039604	0	0.0990099	0.356436	0	0	1.22772	0	0	0	0	0	0	0	0.0594059	0	0	0	0	0	0	0	13.802	0.0594059	0.217822	0	0.039604	0	0	5.82178
GRC0119	0	0.34684	0	3.08773	0.016919	0.0676762	0.0253786	0	0	0	0	0	0.194569	58.1507	1.71728	0.338381	0.668302	0.693681	0.439895	0.0253786	0.00845952	0.00845952	0.00845952	0	0	2.12334	0	0	0	0	0	0	0	0	0	0	0	0	0.0845952	0	0	3.34997	0.016919	0.0422976	0	0.0592166	0	0.0761357	2.92699
GRC0120	0	0.718424	0	2.20162	0	0.0347625	0.0115875	0	0	0	0	0	0.254925	55.3998	1.19351	0.625724	1.99305	1.00811	0.776362	0.0347625	0	0	0.0926999	0	0	1.6686	0	0	0	0	0	0	0	0.104287	0	0	0	0	0.0347625	0	0	7.90267	0	0.0115875	0	0.0695249	0	0	5.17961
GRC0121	0	0.194742	0	3.89484	0.032457	0	0	0	0	0	0.0811425	0	0.470626	58.5849	0.421941	4.00844	0.357027	0.389484	0.795196	0.0162285	0	0.032457	0.032457	0.032457	0	0.584226	0	0	0	0	0	0	0	0	0	0	0	0	0	0	0	3.06719	0.0162285	0.0162285	0	0.0486855	0	0	2.49919
GRC0122	0.0199045	1.07484	0.0398089	3.80175	0.696656	0.139331	0	0	0	0	0	0	0.35828	23.7858	0.557325	4.33917	0.617038	0.278662	0.577229	0	0	0.199045	0.139331	0.0199045	0	2.76672	0	0	0	0	0	0	0	0	0	0	0	0	0.0199045	0	0	11.047	2.10987	0.338376	0	0.258758	0	0	6.60828
GRC0123	0.0781097	0.234329	0	6.13161	0.702988	0.175747	0.0195274	0.0195274	0.0195274	0	0	0	0.663933	28.9592	0.781097	2.55809	0.663933	0.468658	0.253857	0.0390549	0	0.0390549	0.195274	0.0390549	0	2.03085	0	0	0	0	0	0	0	0	0	0	0	0	0.0195274	0	0	9.06073	0.488186	0.0390549	0	0.273384	0	0	3.02675
GRC0124	0.039116	0.19558	0	7.43204	1.32994	0.352044	0.215138	0	0	0	0.0977899	0	0.625856	30.2562	1.05613	0.997457	1.87757	1.07569	1.07569	0.039116	0	0.176022	0.860552	0	0.117348	4.43966	0	0	0	0	0	0	0	0	0	0	0	0	0.019558	0	0	9.3096	1.25171	0.156464	0	0.273812	0	0	4.47878
GRC0125	0.0229148	0.91659	0.0229148	7.1494	2.26856	0.412466	0.0458295	0	0	0	0	0	0.412466	20.2337	2.06233	2.31439	0.572869	0.549954	0.43538	0.0458295	0	0.206233	0.274977	0	0.160403	2.45188	0	0	0	0	0	0	0	0	0	0	0	0	0	0	0	14.6425	1.92484	0.343721	0	0.641613	0	0	6.39322
GRC0126	0.0217202	0.0651607	0	7.88445	0.543006	1.04257	0.0434405	0	0	0	0.0651607	0	0.282363	34.8393	1.52042	1.32493	1.04257	1.12945	1.04257	0.0434405	0	0.108601	0.586447	0.0217202	0.0651607	7.97133	0	0	0	0	0	0	0	0	0	0	0	0	0.0217202	0	0	11.2945	0.152042	0.108601	0	0.760209	0	0	4.53953
GRC0127	0.0635829	0.158957	0	6.85106	0.921952	0.937848	0.0158957	0	0	0	0	0	0.55635	32.5068	1.54189	0.826578	0.619933	1.08091	1.22397	0	0	0.190749	0.969639	0	0.0158957	3.7037	0	0	0	0	0	0	0	0.0158957	0	0.0158957	0	0	0.0158957	0	0.0158957	12.0331	0.238436	0.0794786	0	0.44508	0	0.0476872	4.67334
GRC0128	0.0169405	0.406573	0	3.8455	0.0338811	0.491276	0.0338811	0	0	0	0.0677622	0	0.135524	48.7718	0.914789	0.847027	1.10114	0.6268	0.592919	0.118584	0	0	0.660681	0.0508216	0	2.13451	0	0	0	0	0	0	0	0.135524	0	0	0	0	0	0	0	8.79214	0.220227	0.0677622	0	0.254108	0	0	4.52312
GRC0129	0	0.292879	0	4.48472	0.128135	0.256269	0	0	0	0	0.0549149	0	0.494234	43.3095	0.640674	1.24474	0.768808	0.549149	0.988468	0.0549149	0	0.0549149	0.329489	0	0	3.07523	0	0	0	0	0	0	0	0	0	0	0	0	0	0	0	8.78638	0.164745	0.0366099	0	0.677284	0	0.018305	5.29013
GRC0130	0	0.220642	0	6.8154	1.96127	0.637411	0	0	0	0	0	0	0.122579	15.3714	1.05418	0.220642	0.58838	0.931601	0.490316	0	0	0.245158	2.89287	0.0735474	0.0490316	4.73155	0	0	0	0	0	0	0	0.0980633	0	0	0	0	0.318706	0	0	26.9429	1.37289	0.343221	0	0.907085	0	0	8.18828
GRC0131	0	0.235745	0.0147341	7.30809	3.38883	1.70915	0	0.0147341	0	0	0	0	0.265213	25.4457	6.02623	0.279947	0.766171	2.77	0.972447	0.0147341	0	0.221011	5.64314	0.0147341	0.0442022	2.16591	0	0	0	0	0	0	0	0.0147341	0	0	0	0	0.132606	0	0	15.8686	0.751437	0.162075	0.0294681	0.604096	0	0.0884043	2.97628
GRC0132	0	0.197628	0	4.70715	0.341358	0.0718649	0	0	0	0	0	0	0.431189	35.7528	0.485088	1.88645	0.628818	0.574919	0.395257	0	0	0.0718649	0.628818	0	0.0179662	0.95221	0	0	0	0	0	0	0	0	0	0	0	0	0	0	0.0179662	25.5659	0.718649	0.323392	0	0.341358	0	0	3.12612
GRC0133	0.104767	0.194567	0	7.2364	1.72865	0.0523834	0.00748335	0	0	0	0.00748335	0	0.0673501	37.6412	2.18514	0.164634	0.531318	0.643568	0.261917	0.0299334	0	0.0972835	0.389134	0.0149667	0	0.845618	0	0	0	0	0	0	0	0	0	0	0	0	0	0.0149667	0	21.5745	1.64634	0.396618	0	1.54905	0	0	2.77632
GRC0134	0.0444379	0.0888757	0.0148126	11.302	0.0592505	0.118501	0.0148126	0	0	0	0	0	0.488816	46.956	4.01422	0.488816	0.325878	0.592505	0.237002	0.118501	0.0148126	0	0.459191	0	0	0.207377	0	0	0	0	0	0	0	0	0	0	0	0	0.162939	0	0	16.5901	0.0888757	0.0888757	0	0.34069	0	0	1.2887
GRC0135	0	0.0159949	0	2.46321	0.111964	0.191939	0	0	0	0	0	0	0.0159949	29.2866	1.47153	0.239923	0.111964	0.831734	0.927703	0.175944	0	0.223928	0.0639795	0.0479846	0	0.191939	0	0	0	0	0	0	0	0.0479846	0	0	0	0	0.767754	0	0.0479846	10.6206	0.159949	0.0639795	0	0.127959	0	0	1.51951
GRC0136	0.124035	0.151599	0	10.3363	0.909592	0	0.0137817	0	0	0	0	0	0.344542	32.5799	0.785557	0.523705	0.950937	1.10254	1.18523	0.0964719	0	0.137817	1.03363	0.0413451	0.0275634	1.44708	0	0	0	0	0	0	0	0	0	0	0	0	0.0137817	0	0.0137817	19.763	3.41786	0.303197	0	0.248071	0	0	4.28611
GRC0140	0.036302	0.0847047	0.0484027	2.77106	0.217812	0.193611	0.0121007	0	0	0	0.0484027	0	0.605034	62.863	0.629235	0.798645	0.786544	0.89545	1.64569	0.0242014	0	0.0605034	0.617135	0.0121007	0.0121007	1.58519	0.0242014	0	0	0	0	0	0	0.0242014	0	0	0	0	0	0	0	5.73572	0.205712	0.036302	0	0.290416	0	0	2.83156
GRC0141	0	0.0594354	0	2.48143	0.312036	0.178306	0	0	0	0	0.0742942	0	0.401189	70.9807	0.846954	0.63893	0.683507	0.77266	1.7682	0.0148588	0	0.0148588	0.787519	0	0	1.0104	0	0	0	0	0	0	0	0	0	0	0	0	0	0	0	4.84398	0.178306	0.0148588	0	0.297177	0	0	1.99108
GRC0142	0.0139101	0.097371	0	3.53318	0.292113	0.431214	0.0139101	0	0	0	0.0278203	0	0.361664	58.9234	1.21018	0.556406	0.695507	0.890249	1.93351	0	0	0	0.500765	0	0	2.47601	0.0417304	0	0	0	0	0	0	0.0139101	0	0.0139101	0	0	0.0139101	0	0	6.62123	0.333843	0.0278203	0	0.389484	0	0	2.68466
GRC0143	0.00718856	0.0862627	0.0143771	5.35547	0.582273	0.373805	0.0143771	0	0	0	0.0431313	0	0.488822	46.3806	1.26519	0.912947	0.992021	1.5096	1.74682	0.00718856	0	0.0934512	1.01359	0.0215657	0.0287542	2.30753	0.00718856	0	0	0	0	0	0	0.0143771	0	0	0	0	0	0	0	9.77644	0.467256	0.0431313	0	0.488822	0	0	3.67335
GRC0144	0.00674992	0.0877489	0	2.92271	0.155248	0.229497	0	0	0	0	0.00674992	0	0.350996	58.947	0.634492	1.44448	0.951738	0.668242	1.05299	0.00674992	0	0.0269997	0.465744	0.0404995	0.00674992	1.99123	0	0	0	0	0	0	0	0.00674992	0	0	0	0	0.0134998	0	0	6.33142	0.276747	0.0539993	0	0.431995	0	0	3.34796
GRC0145	0.00985707	0.325283	0	3.03598	0.206999	0.285855	0.00985707	0	0	0	0.0295712	0	0.423854	63.3514	0.926565	0.542139	0.670281	0.650567	1.59685	0.0295712	0	0.00985707	0.788566	0.0197141	0.00985707	2.5727	0.0295712	0	0	0	0	0.00985707	0	0.00985707	0	0.0394283	0	0	0.0197141	0	0	4.79054	0.0394283	0.0394283	0	0.315426	0	0.00985707	2.91769
GRC0146	0	0.32456	0	3.31052	0.129824	0.153429	0.0118022	0	0	0	0.0118022	0	0.383571	56.5325	0.395374	0.826154	0.86156	0.442582	1.58149	0.0177033	0	0.0236044	0.59011	0.0059011	0	1.48708	0.0059011	0	0	0	0	0	0	0.0354066	0	0.0177033	0	0	0	0	0	7.62422	0.206538	0.0236044	0	0.424879	0	0	4.43172
GRC0147	0	0.209435	0	4.9267	0.319138	0.159569	0.0498654	0	0	0	0.00997307	0	0.578438	48.5888	1.64556	1.28653	0.987334	1.67548	1.82507	0.0598384	0	0.12965	0.438815	0	0.0199461	1.2965	0	0	0	0	0	0	0	0.00997307	0	0.0299192	0	0	0	0	0	7.72913	0.2593	0.0398923	0	0.478707	0	0.00997307	3.49058
GRC0148	0	0.244589	0	2.71272	0.140824	0.126001	0.0074118	0	0	0	0.0518826	0	0.526238	62.6223	0.541061	0.630003	0.756004	0.644827	1.14142	0.0592944	0.0074118	0.0667062	0.385414	0	0	2.06789	0.0444708	0	0	0	0	0	0	0.0815298	0.0074118	0.0963534	0.0074118	0.0074118	0.0592944	0	0	4.51379	0.037059	0	0	0.511414	0	0	3.1426
GRC0149	0	0.622454	0	2.02106	0.184431	0.176746	0.00768462	0	0	0	0.0307385	0	0.476447	64.9658	0.668562	0.553293	0.530239	0.768462	1.3986	0.0307385	0	0.0307385	0.676247	0.00768462	0.00768462	2.03643	0.0230539	0	0	0	0	0	0	0.130639	0	0.169062	0.0153692	0.00768462	0.0461077	0	0	4.5493	0.115269	0.0230539	0	0.261277	0	0.0230539	2.65119
GRC0150	0.10627	0.177117	0	3.01098	0.389656	0.21254	0	0	0	0	0.10627	0	0.460503	54.7644	0.779313	1.13355	0.460503	0.921006	1.31066	0	0	0.10627	0.850159	0	0	1.0627	0	0	0	0	0.0354233	0	0	0	0	0	0	0	0.0354233	0	0	7.79313	0.177117	0.0354233	0	0.31881	0	0	3.61318
GRC0151	0.0537021	0.234947	0.00671276	2.96704	0.342351	0.19467	0.026851	0	0	0	0.0335638	0	0.483319	46.7812	0.637712	0.859233	0.832382	0.657851	1.22172	0.0201383	0	0.026851	0.912935	0	0	1.83258	0	0.0134255	0	0	0	0.00671276	0	0.107404	0	0.00671276	0	0	0.00671276	0	0	8.01504	0.228234	0.026851	0	0.456468	0	0	3.67188
GRC0152	0.0605969	0.0605969	0	2.78746	0.0757461	0.166641	0.0151492	0	0	0	0	0	0.363581	34.5402	0.742312	0.59082	0.409029	0.545372	1.0453	0.0151492	0	0.0908953	1.10589	0.0151492	0	3.80245	0	0	0	0	0	0	0	0.0302984	0	0	0	0	0.0454477	0	0	10.1651	0.439327	0.0151492	0	0.757461	0	0	6.57476
GRC0153	0	0.0470754	0	2.40085	0.152995	0.376604	0.0353066	0	0	0	0.0117689	0	0.329528	45.1453	0.541368	0.7179	0.647287	0.588443	1.17689	0.0353066	0	0.082382	0.917971	0	0	2.11839	0	0	0	0	0	0	0	0	0	0	0	0	0.0117689	0	0	9.46216	0.223608	0.0470754	0	0.423679	0	0	5.49606
GRC0154	0	0.101523	0	14.2132	6.76819	5.00846	0.135364	0	0	0	0	0	0.101523	15.2961	0.169205	0.575296	1.25212	1.72589	0.71066	0.0338409	0	0.338409	0.0676819	0	0	0.0338409	0	0	0	0	0	0	0	0	0	0	0	0	0.203046	0	0	17.8342	1.25212	0.0338409	0	0.981387	0	0	5.17766
GRC0155	0	0.220507	0	13.5244	4.26314	0.845277	0.330761	0	0	0	0.0367512	0	0.110254	20.1029	0.183756	1.06578	1.24954	2.79309	0.698273	0	0	0.0735024	0.110254	0	0	0	0	0	0	0	0	0	0	0	0	0	0	0	0.183756	0	0	13.7082	0.882029	0	0	0.367512	0	0	6.83572
GRC0156	0	0.0914411	0	12.1982	8.50402	5.04755	0.219459	0	0	0	0.0182882	0	0.128018	17.5567	0.530358	0.256035	0.896123	1.77396	0.475494	0	0	0.0365764	0.0548647	0	0	0.0548647	0	0	0	0	0	0	0	0	0	0	0	0	0.182882	0	0.182882	16.1851	0.493782	0.0914411	0	0.877835	0	0	3.67593
GRC0157	0	0.133134	0	11.0002	1.06507	0.133134	0.0166417	0	0	0	0	0	0.349476	30.7705	0.299551	0.58246	0.465968	0.58246	1.34798	0	0.0499251	0.0665668	0.216342	0	0.0166417	0.0332834	0	0	0	0	0	0	0	0	0	0	0	0	0.0332834	0	0.0166417	12.8474	1.84723	0.249626	0	0.68231	0	0	6.90631
GRC0158	0	0.117096	0	16.5301	2.51756	0.19516	0	0	0	0	0	0	0.175644	10.6753	0.858704	1.24902	0.429352	0.78064	0.253708	0.09758	0.214676	0.175644	0.429352	0	0.039032	0.644028	0	0	0	0	0	0.019516	0	0	0	0	0	0	0.117096	0	0	14.2662	2.18579	0.409836	0	0.507416	0	0	6.71351
GRC0159	0	0.28082	0	15.0239	2.89245	0	0.056164	0	0	0	0	0	0.14041	18.6745	0.112328	0.954788	0.589722	0.673968	0.336984	0.084246	0.028082	0.14041	0.308902	0	0	0	0	0	0	0	0	0	0	0	0	0	0	0	0.028082	0	0	15.6698	4.94243	0.56164	0	0.365066	0	0	6.82393
GRC0160	0	0.384986	0	8.27719	5.29355	0	0	0	0	0	0	0	0.120308	29.0905	0.0481232	0.0240616	0.866218	0.264678	0.192493	0.0481232	0	14.3167	0.0240616	0	0	0	0	0	0	0	0	0.0240616	0	0	0.0240616	0	0	0	18.5034	0	0	9.38402	0.0962464	0.216554	0	0.0240616	0	0	0.721848
GRC0161	0	0.110783	0	11.7061	5.50222	0	0	0	0	0	0	0	0.258493	40.5465	0.553914	0.110783	2.88035	0.480059	0.184638	0.14771	0	7.45938	0.0369276	0	0.0369276	0	0	0	0	0	0	0	0	0	0	0	0	0	7.68095	0	0	7.42245	0.0738552	0.0738552	0	0.258493	0	0	1.84638
GRC0162	0	0.123495	0	10.9293	4.69281	0	0	0	0	0	0	0	0.185242	36.5545	0.308737	0.0308737	0.710096	0.277864	0.123495	0.0617475	0	10.5588	0.154369	0	0	0	0	0	0	0	0	0.0308737	0	0	0.123495	0	0	0	16.2396	0	0	7.47144	0.0617475	0.24699	0	0.185242	0	0	0.308737
GRC0163	0	0.0591891	0	9.58864	5.00148	0	0	0	0	0	0	0	0.384729	35.7798	0.384729	0.118378	1.39094	0.147973	0.147973	0.0887837	0	10.5949	0.236756	0	0	0	0	0	0	0	0	0.118378	0	0	0	0	0	0	16.0698	0	0	7.30985	0.0295946	0.207162	0	0.0295946	0	0	0.532702
GRC0164	0.0603591	0.120718	0	9.61219	1.50898	2.0673	0	0.120718	0	0	0.0150898	0	0.603591	10.6232	0.69413	1.14682	0.845028	1.73533	0.739399	0.0452694	0	0.573412	0.452694	0	0.0603591	3.50083	0	0	0	0	0	0	0	0	0	0	0	0	0.0603591	0	0	19.2546	1.3279	0.407424	0	1.14682	0	0	9.55183
GRC0165	0	0.0814067	0	9.49202	1.10713	2.06773	0.0162813	0.0325627	0	0	0	0	0.472159	10.8922	0.960599	0.390752	0.814067	2.13286	1.17226	0	0	0.586128	1.07457	0.0651254	0.048844	3.82612	0	0	0	0	0	0	0	0	0	0	0	0	0.179095	0	0.0162813	17.8444	0.993162	0.341908	0	1.30251	0	0	9.34549
GRC0166	0	0.128985	0	9.19477	1.45568	2.46914	0	0.0368528	0	0	0.0184264	0.0368528	0.405381	9.65543	0.847614	0.589644	0.644924	1.75051	0.902893	0	0	0.792335	0.958172	0	0	6.26497	0	0	0	0	0	0	0	0	0	0	0	0	0.0737055	0	0.0184264	18.7949	1.45568	0.386954	0	1.06873	0	0	8.23659
GRC0167	0.28801	0.136426	0	10.6109	0.500227	2.10702	0	0.0454752	0	0	0.0606336	0.0151584	0.227376	13.2484	0.818554	0.742762	0.909504	2.06154	1.40973	0.0303168	0	0.333485	0.66697	0.0151584	0	4.25951	0	0	0	0	0	0	0	0	0	0	0	0	0.0454752	0	0	18.3114	1.13688	0.166742	0	1.42489	0	0	9.53464
GRC0168	0	0.310078	0	14.0568	3.0491	0.585702	0	0.0516796	0	0	0	0	0.0861326	9.99139	0.172265	2.75624	1.13695	0.79242	0.568475	0.155039	0	0.499569	0.0516796	0.0172265	0.0172265	0.0861326	0	0	0	0	0	0	0	0.0172265	0	0	0	0	0.0172265	0	0	16.3824	6.85616	1.51593	0	1.06804	0	0	6.04651
GRC0169	0	0.439167	0.0975927	16.9323	6.7339	0.780742	0.0487964	0.0650618	0	0	0	0	0.0325309	9.35264	0.227716	2.58621	0.764476	0.601822	0.487964	0.146389	0	0.829538	0.0813273	0	0	0.0162655	0	0	0	0	0	0	0	0	0	0	0	0	0.0487964	0	0	15.8588	8.21405	1.77293	0	0.780742	0	0	4.29408
GRC0170	0	0.250806	0.0179147	15.4425	5.75063	0.519527	0	0	0	0	0	0	0.107488	8.74239	0.34038	2.09602	0.967395	0.519527	0.322465	0.0358295	0	0.68076	0.0537442	0.0179147	0.0358295	0.0179147	0	0	0	0	0	0	0	0	0	0	0	0	0.0716589	0	0	17.7535	7.11215	1.7019	0	0.94948	0	0	5.12361
GRC0171	0	1.09405	0.172745	6.27639	1.80422	0.345489	0.0191939	0.153551	0	0	0	0	0.326296	18.0806	0.59501	0.921305	0.59501	0.690979	1.28599	0	0.0191939	0.518234	0.211132	0	0.0191939	1.38196	0	0	0	0	0	0	0	0	0	0	0	0	0.0383877	0	0.0191939	22.0154	0.403071	0.0575816	0	0.786948	0	0	12.1881
GRC0172	0	1.30087	0.166778	7.3549	0.283522	0.383589	0.0166778	0.100067	0	0	0	0.0166778	0.233489	15.2602	0.316878	0.633756	2.65177	0.700467	0.867245	0	0	0.550367	1.13409	0.0166778	0.0166778	1.76785	0	0	0	0	0	0	0	0	0	0	0	0	0.133422	0	0	20.3469	0.7505	0.0667111	0	0.550367	0	0	11.8079
GRC0173	0	0.237731	0.0169808	11.0205	1.03583	1.81695	0.0849041	0	0	0	0.0169808	0	0.356597	13.1431	0.509424	1.30752	0.933945	1.05281	0.967906	0.135846	0	0.339616	0.20377	0	0	5.79046	0	0	0	0	0	0	0	0	0	0	0	0	0	0	0	25.7089	0.62829	0.356597	0	1.06979	0	0	7.55646
GRC0174	0	0.298452	0	10.3712	1.23111	2.21974	0.0186532	0.0373065	0	0	0.0186532	0	0.671517	22.272	0.540944	0.391718	1.00727	1.19381	0.615557	0.0559597	0	0.354411	0.111919	0	0	2.81664	0	0	0	0	0	0	0	0	0	0	0	0	0.223839	0	0	16.8812	0.615557	0.0932662	0	1.41765	0	0	6.04365
GRC0175	0	0.826329	0.128223	6.04075	0.299188	0.014247	0	0	0	0	0	0	0.683858	11.8108	0.569882	0.726599	0.356176	0.940305	1.48169	0.014247	0	0.299188	0.0854823	0	0.014247	2.36501	0	0	0	0	0	0	0	0	0	0	0	0	0	0	0	26.3713	0.256447	0.0569882	0	0.612623	0	0	15.458
GRC0176	0	1.57749	0.292731	9.839	0.585461	0.374045	0.11384	0.0325256	0	0.0162628	0.0650512	0	0.341519	10.2944	1.38234	0.585461	1.47992	0.748089	0.764352	0	0	0.471621	0.617987	0.0325256	0.0325256	1.44739	0	0	0	0	0	0	0	0	0	0	0	0	0.0975768	0	0	24.4593	0.504147	0.0325256	0	0.552935	0	0	12.0345
GRC0181	0	0.580737	0	6.86969	0.949008	0.849858	0	0.0141643	0	0	0.0708215	0	0.113314	6.92635	0.849858	1.96884	0.368272	0.72238	0.254958	0	0	0.538244	0.396601	0	0	5.5949	0	0	0	0	0	0	0	0	0	0	0	0	0.0708215	0	0.0141643	35.17	1.40227	0.240793	0	1.50142	0	0	7.66289
GRC0182	0.0543478	0.271739	0.0271739	9.64674	1.875	0.638587	0.0815217	0	0	0	0.0815217	0	0.434783	16.9837	0.855978	0.76087	0.638587	1.41304	0.679348	0	0	0.353261	0.44837	0.013587	0.0543478	4.85054	0	0	0	0	0	0	0	0	0	0	0	0	0.0679348	0.013587	0.0271739	20.2174	1.73913	0.230978	0	0.978261	0	0	8.00272
GRC0183	2.48125	0.331795	0.0144259	8.39585	1.09636	0.952106	0.0144259	0	0	0	0.0144259	0	0.17311	11.6705	0.879977	0.389498	0.894403	1.13964	0.649163	0.0432776	0	0.375072	0.879977	0.0577034	0.0288517	5.65493	0	0	0	0	0	0	0	0	0	0.0144259	0	0	0.0432776	0.0288517	0.0288517	23.8748	1.38488	0.375072	0	1.24062	0.0288517	0	6.3618
GRC0184	0.33834	0.26407	0.00825219	11.3715	1.95577	1.5184	0.0247566	0.0247566	0	0	0.123783	0	0.346592	21.2659	1.73296	0.973758	0.610662	1.65869	0.891236	0.173296	0	0.313583	0.693184	0.0165044	0.115531	4.07658	0	0	0	0	0.00825219	0	0	0	0	0	0	0	0.115531	0.0165044	0.00825219	14.2268	1.55141	0.412609	0	0.907741	0	0	5.20713
GRC0185	0	0.239543	0	13.2117	2.35858	1.25299	0.0184264	0	0	0	0.165837	0	0.368528	14.0041	1.76893	1.30827	0.718629	1.19772	0.810761	0.0184264	0	0.313249	1.91634	0.0184264	0.0552792	4.07223	0	0	0	0	0	0	0	0	0	0	0	0	0	0	0.0184264	15.7546	2.89294	0.184264	0	0.847614	0	0.0184264	5.49106
GRC0187	0	0.523889	0	4.63118	0.827745	0	0.0314334	0	0	0	0	0	0.261945	23.5645	0.796312	1.29925	1.66597	0.565801	0.220034	0.0104778	0.0104778	0.157167	0.199078	0.0209556	0	0.702012	0	0	0	0	0	0	0	0	0	0.0104778	0	0	0	0	0.0104778	26.5402	0.796312	0.628667	0	0.628667	0	0	6.89438
GRC0188	0	0.241574	0.0115035	7.39676	0.977798	0	0.023007	0	0	0	0	0	0.19556	22.9955	0.920281	1.51846	0.782239	0.586679	0.149546	0.023007	0	0.218567	0.322098	0.0345105	0.207063	1.17336	0	0	0	0	0	0	0	0	0	0	0	0	0	0	0	20.2462	2.66881	0.218567	0	0.667203	0	0.0115035	6.47648
GRC0190	0	0.262664	0.00938086	7.51407	0.515947	0.0187617	0.0281426	0	0	0	0.0375235	0	0.225141	30.197	1.95122	1.26642	1.34146	0.54409	0.797373	0.0281426	0.0844278	0.140713	0.272045	0.0187617	0.0187617	1.39775	0	0	0	0	0	0	0	0	0	0	0	0	0	0	0.0187617	15.8349	1.15385	0.337711	0	0.440901	0	0.0281426	7.25141
GRC0191	0	0.331614	0	9.19676	1.09064	0	0.0294768	0	0	0	0.316875	0	0.221076	23.5225	2.45394	1.24539	2.73397	0.442152	0.427413	0.0294768	0	0.280029	0.338983	0.0073692	0.0147384	0.670597	0	0	0	0	0	0.0073692	0	0	0	0	0	0	0.0073692	0	0.0073692	21.4959	1.64333	0.346352	0	0.390567	0	0.0147384	5.75534
GRC0192	0.00967212	0.531966	0	7.98917	0.793113	0	0.0193442	0	0	0	0	0	0.0773769	15.0788	0.280491	1.40246	1.84737	0.174098	0.570655	0.0386885	0	0.116065	0.270819	0.0386885	0.00967212	1.49918	0	0	0	0	0	0	0	0	0	0	0	0	0.00967212	0	0.0290163	21.1046	7.30245	0.222459	0	0.619015	0	0	6.91556
GRC0193	0	0.328767	0.00913242	9.95434	0.986301	0.00913242	0.0547945	0.00913242	0	0	0.0182648	0	0.0365297	16.3836	1.11416	1.38813	1.09589	0.767123	0.310502	0.0273973	0	0.0547945	0.0821918	0	0.0456621	1.44292	0	0	0.00913242	0	0	0	0	0	0	0.00913242	0	0	0.0182648	0	0.0273973	18.1644	1.08676	0.429224	0	0.684932	0	0	5.26941
GRC0195	0	0.308939	0	14.5819	0.3364	0.0274612	0	0	0	0	0	0	0.0823836	26.5138	0.446245	1.31127	0.659069	0.617877	0.240286	0.068653	0	0.0274612	0.144171	0	0.0205959	0.459975	0	0	0	0	0	0	0	0.0068653	0	0	0	0	0	0	0	12.5429	1.95661	0.281477	0	0.707126	0	0	10.3735
GRC0196	0	0.206217	0.00763767	10.9066	0.022913	0.0840144	0.0763767	0.00763767	0	0	0	0	0.045826	12.6022	0.0152753	0.106927	0.695028	1.06927	1.48171	0.00763767	0.00763767	0	0.0381883	0.00763767	0	1.41297	0	0	0	0	0	0	0	0	0	0	0	0	0.0152753	0	0	19.4837	0.152753	0.152753	0	0.267318	0	0	7.77515
GRC0197	0	0.0614251	0	5.95823	0.276413	0	0.0307125	0	0	0	0.184275	0	0.614251	24.5393	0.4914	1.99631	0.522113	0.921376	0.214988	0.0307125	0	0.0614251	0.737101	0.0307125	0.0614251	0.706388	0	0	0	0	0	0	0	0	0	0	0	0	0	0	0	13.3292	0.890663	0.399263	0	0.12285	0	0	11.2408
GRC0199	0	0.237342	0	7.19937	1.10759	0	0.105485	0	0	0	0.0263713	0	1.79325	28.6392	0.764768	0.764768	0.237342	0.896624	0.316456	0.0527426	0	0.158228	0.105485	0	0.0263713	0.922996	0	0	0	0	0	0	0	0	0	0	0	0	0	0	0	12.8956	1.13397	0.474684	0	0.21097	0	0.0527426	7.09388
GRC0200	0	0.393185	0	13.1389	0.163827	0	0.0327654	0	0	0	0.0982962	0	0.622543	24.0498	0.131062	1.8021	0.78637	0.458716	0.458716	0	0	0.0982962	0.458716	0	0.0327654	0.42595	0	0	0	0	0	0	0	0	0	0	0	0	0	0	0	10.8453	0.917431	0.393185	0	0.131062	0	0	9.50197
GRC0201	0	0.554017	0	3.60111	0.184672	0	0.0692521	0	0	0	0	0	0.11542	28.4857	1.0157	1.22345	1.03878	0.184672	0.207756	0.0461681	0	0.023084	0.0923361	0	0	1.47738	0	0	0	0	0	0	0	0	0	0	0	0	0	0	0	12.4654	0.669437	0.507849	0	0.577101	0	0.023084	10.8495
GRC0202	0	0.300629	0	8.99153	0.792566	0	0.0819896	0.0546597	0	0	0.0273299	0	0.218639	26.592	5.24734	2.43236	1.33916	0.300629	0.464608	0.519268	0	0.0819896	0.0273299	0	0	0.847226	0	0	0	0	0	0	0	0	0	0	0	0	0	0	0	15.6054	0.628587	0.683247	0	0.245969	0	0	6.64116
GRC0203	0	0.190114	0	13.8023	0.456274	0	0	0	0	0	0	0	2.69962	14.9049	0.304183	0.26616	0.912548	0.608365	0.152091	0	0	0	0.0380228	0	0	1.673	0	0	0	0	0	0	0	0	0	0	0	0	0	0	0	13.0038	0.760456	0.304183	0	0.456274	0	0	8.93536
GRC0204	0	0.120482	0	12.4699	3.9759	0.0301205	0.0301205	0	0	0	0	0	0.692771	19.6084	1.14458	0.391566	1.59639	0.421687	0.451807	0	0	0.150602	0.391566	0	0	1.11446	0	0	0	0	0	0	0	0	0	0	0	0	0	0	0	14.1566	6.74699	0.301205	0	1.95783	0	0	6.11446
GRC0205	0	0.0711491	0	5.5852	1.06724	0	0	0	0	0	0	0	0.462469	51.8677	1.38741	0.889363	0.640342	1.10281	0.142298	0.0711491	0	0	0.142298	0	0	0.320171	0	0	0	0	0	0	0	0	0	0	0	0	0	0	0	7.6841	1.77873	0.213447	0	0.106724	0	0	5.8698
GRC0206	0.0788229	0.604309	0.0788229	5.91172	0.499212	0.18392	0.0262743	0	0	0	0.0525486	0	0.262743	17.6301	0.131372	2.70625	0.420389	0.525486	0.840778	0	0	0.420389	0.0525486	0.0262743	0	2.83762	0	0	0	0	0	0	0	0.0788229	0	0	0	0.0262743	0	0	0	22.2281	0.656858	0.157646	0	0.919601	0	0	8.46033
GRC0208	0	0.302703	0.0432432	1.36216	0	0.0648649	0.0216216	0	0	0	0	0	0.259459	29.7514	0.151351	2.24865	0.691892	0.216216	1.27568	0	0	0.0216216	0.0648649	0	0	1.62162	0	0	0	0	0	0	0	0.0216216	0	0	0	0	0	0	0	13.3189	0.540541	0.237838	0	0.972973	0	0	10.8324
GRC0212	0	0.416048	0.0297177	2.46657	0.326895	0.0594354	0.0297177	0	0	0	0.0594354	0	0.564636	23.8633	0.0594354	0.77266	0.832095	0.089153	0.742942	0	0.0297177	0.0594354	0.178306	0	0	1.09955	0	0	0	0	0	0	0	0.0297177	0	0	0	0	0	0	0	16.4339	0.505201	0.089153	0	1.09955	0	0	12.4517
GRC0214	0.0899685	0.404858	0	4.81332	0.989654	0.112461	0.112461	0	0	0	0.0449843	0	0.404858	16.3743	0.0224921	2.06928	0.517319	0.404858	0.517319	0.0224921	0	0.202429	0.157445	0	0	1.84435	0	0	0	0	0	0	0	0	0	0	0	0	0	0	0	17.6113	0.517319	0.179937	0	0.899685	0	0	14.7548
GRC0216	0	1.22382	0.163177	2.90998	0.516726	0.0815883	0	0	0	0	0.13598	0	0.108784	18.8741	0.0815883	2.33886	0.435137	0.435137	0.571118	0	0	0.13598	0.108784	0	0	1.08784	0	0	0	0	0	0	0	0.0271961	0	0	0	0	0.0271961	0	0.0271961	19.6084	0.571118	0.108784	0	0.76149	0	0	12.5646
GRC0218	0	0.783841	0.211034	2.26108	0.241182	0.0904432	0	0	0	0	0	0	0.301477	24.1483	0.0301477	1.77872	0.482364	0.301477	0.693398	0	0	0.120591	0.331625	0	0	0.964727	0	0	0	0	0	0	0	0	0	0	0	0	0	0	0	13.8981	0.693398	0.211034	0	0.783841	0	0	13.265
GRC0220	0.00859624	0.240695	0	5.44142	0.326657	0.292272	0.00859624	0	0	0	0.120347	0	0.0429812	9.25814	4.27233	0.4556	0.507178	0.988567	0.103155	0.171925	0	0.369638	0.240695	0	0	0.601736	0	0	0	0	0	0	0	0	0	0	0	0	0.163328	0.962778	0.00859624	24.121	3.14622	1.04014	0	0.825239	0	0	4.77091
GRC0221	0	0.752137	0	10.6439	0.262108	0.524217	0	0	0	0	0.022792	0	0.022792	15.9544	1.08262	2.25641	0.467236	0.615385	0.273504	0.034188	0	0.11396	0.182336	0.011396	0	0.0569801	0	0	0	0	0	0	0	0	0	0	0	0	0.045584	0.11396	0	13.0826	0.603989	0.182336	0	0.0911681	0	0.045584	2.66667
GRC0222	0.0143906	0.25903	0	4.90718	0.187077	0.0431717	0.0287811	0	0	0	0.0143906	0	0.187077	22.8378	5.20938	1.42467	0.417326	0.77709	3.55447	0	0	0.129515	0.0143906	0	0	0.230249	0	0	0	0	0	0	0	0	0	0	0	0	0.115124	0.0431717	0	17.6572	0.489279	0.0431717	0	0.0863434	0	0	4.74888
GRC0223	0.0128238	0.0769428	0.0256476	15.3373	1.38497	0.346243	0	0	0	0	1.10285	0	0.10259	43.5368	3.9882	1.35932	0.320595	1.14132	1.26956	0.0384714	0	0.551423	0.397538	0	0.0256476	0.525776	0	0	0	0	0	0	0	0.0256476	0	0	0	0	0.064119	0.064119	0.0128238	6.86073	0.74378	0.153886	0	0.436009	0	0	2.85971
GRC0224	0.484653	0.269251	0	2.58481	0	0.215401	0	0	0	0	0	0	0	8.72375	2.04631	0.592353	0.107701	0.915455	0.107701	0	0	0.161551	0.107701	0	0	0.430802	0	0	0	0	0	0	0	0	0	0	0	0	0.592353	12.0086	0.592353	7.75444	0.161551	11.6855	0	0.969305	0	0	2.47711
GRC0225	0	0.132363	0	9.86102	3.1767	0.595632	0	0	0	0	0.727995	0.0661813	0.0661813	19.2588	9.66248	1.32363	1.45599	0.860357	0.264725	0	0	0.661813	0.264725	0	0.198544	1.19126	0	0	0	0	0	0	0	0	0	0	0	0	0	0.794176	0.132363	18.1337	0.397088	0.264725	0	0.330907	0	0	3.44143
GRC0226	0	0.215517	0	6.26658	1.65782	0.447613	0.0497347	0.066313	0	0	0.066313	0	0.165782	14.3236	0.331565	1.42573	0.94496	0.961538	1.42573	0.0165782	0	0.198939	0.56366	0	0.0165782	2.60279	0	0	0	0	0	0	0	0	0	0	0	0	0.0497347	0	0.0165782	20.9881	0.895225	0.198939	0	1.06101	0	0	9.51592
GRC0227	0	0.39548	0.079096	5.9435	1.26554	0.372881	0	0.0112994	0	0	0.0225989	0	0.214689	16.0452	0.519774	1.29944	0.757062	0.768362	1.55932	0	0	0.248588	0.214689	0	0.0225989	2.0113	0	0	0	0	0	0	0	0	0	0	0	0	0.0112994	0	0.0112994	17.7627	0.485876	0.169492	0	0.711864	0	0	14.339
GRC0228	0.00881679	0.449656	0.0352671	5.05202	1.23435	0.758244	0.00881679	0.0264504	0	0	0.0969847	0	0.176336	12.7667	0.352671	1.49885	1.46359	0.687709	2.01023	0	0	0.335038	0.0793511	0	0	2.90072	0	0	0	0	0	0	0	0	0	0	0	0	0.132252	0	0	21.028	1.27843	0.264504	0	2.01904	0	0	10.2187
GRC0229	0.00622007	0.230142	0.0435405	5.10045	2.11482	0.653107	0.0124401	0.0124401	0	0	0.0746408	0	0.236363	14.6047	0.317223	0.94545	0.783728	1.00143	1.8598	0.0124401	0	0.261243	0.167942	0	0.0124401	3.39616	0	0	0	0	0	0	0	0	0	0	0	0	0.230142	0	0.0124401	22.8401	0.640667	0.161722	0	1.89712	0	0	10.711
GRC0230	0	0.961538	0.0801282	7.53205	1.60256	0.88141	0	0	0	0	0	0	0.320513	18.0288	0.240385	1.68269	0.400641	1.28205	1.04167	0	0	1.04167	0.320513	0	0	5.12821	0	0	0	0	0	0	0	0	0	0	0	0	0.0801282	0	0	17.7083	0.560897	0.160256	0	0.641026	0	0	11.2179
GRC0231	0.127307	0.700191	0	6.0471	2.73711	0.954806	0	0	0	0	0	0	0.127307	12.7307	0.700191	1.20942	0.636537	0.572884	1.84596	0	0	0.763845	0	0	0	2.35519	0	0	0	0	0	0	0	0	0	0	0	0	0.0636537	0	0.318269	23.17	1.08211	0.254615	0	0.827498	0	0	9.4844
GRC0232	0	0.304183	0	6.3987	0.065182	0.0217273	0	0	0	0	0	0	0.162955	31.0809	0.1195	0.532319	1.16241	0.738729	2.82455	0.108637	0	0.0760456	0.0977729	0	0	0.0543183	0	0	0	0	0	0	0	0.0108637	0	0	0	0	0.032591	0	0.0217273	18.1858	0.228137	0	0	2.39001	0	0	9.51657
GRC0233	0.0109842	0.0988576	0	9.12786	0.060413	0.0768893	0.0329525	0	0	0	0.0109842	0	0.335018	33.337	0.115334	0.422891	2.05404	0.785369	0.285589	0.0823814	0.00549209	0.0713972	0.0823814	0	0	0.126318	0	0	0	0	0	0	0	0	0	0	0	0	0.0384446	0.00549209	0.00549209	14.2904	0.411907	0.0768893	0	1.26318	0	0	11.7805
GRC0234	0	0.153492	0	8.74904	0.076746	0.0852733	0.025582	0	0	0	0	0	0.375203	25.8463	0.136437	0.469003	1.36437	2.73727	1.03181	0	0.230238	0.102328	0.110855	0	0	0.238765	0	0	0	0	0	0	0	0	0	0	0	0	0.0170547	0.00852733	0.051164	20.4997	0.545749	0.0596913	0	1.5605	0	0	7.56374
GRC0235	0	0.194523	0.00748167	9.5092	0.40401	0.0149633	0.00748167	0	0	0	0.00748167	0	0.149633	22.9313	0.04489	0.231932	0.725722	1.01003	0.972617	0	0	0.13467	0.0598534	0	0	0.022445	0	0	0	0	0	0	0	0	0	0	0	0	0.0149633	0	0.00748167	22.2954	0.830465	0.067335	0	1.15218	0	0	7.35448
GRC0236	0	0.476758	0	17.2229	0.357569	0.11919	0.0595948	0	0	0	0	0	0.297974	29.9762	0	2.20501	4.17163	2.02622	2.3242	0	0.0595948	0.0595948	0	0	0	0	0	0	0	0	0	0	0	0	0	0	0	0	0.238379	0.0595948	0.11919	15.5542	0.536353	0.0595948	0	0.357569	0	0	3.87366
GRC0237	0	0.461481	0	15.5341	0.908076	0.25307	0.029773	0	0	0	0.0372162	0	0.394492	29.6241	0.521027	3.77373	0.833643	0.900633	1.38444	0.156308	0	0.989952	1.05694	0.00744325	0	1.49609	0	0	0	0	0	0	0	0	0	0	0	0	0.0148865	0	0	16.256	0.59546	0.305173	0	0.32006	0	0.0521027	6.41608
GRC0238	0.013151	0.355076	0	14.0781	1.19674	0.0854813	0.013151	0	0	0	1.24934	0	0.20384	32.2133	2.6565	2.15018	0.427407	2.37375	0.927144	0.157812	0	0.433982	0.190689	0.0197265	0	1.13756	0	0	0	0	0	0.013151	0	0	0	0	0	0	0	0	0.013151	13.2036	0.249868	0.249868	0	0.322199	0	0.0263019	5.74698
GRC0239	0.00429203	0.266106	0.00429203	11.3825	4.84999	0.0300442	0.0515044	0	0.00429203	0	2.13314	0.00429203	0.244646	23.3572	1.17172	2.60955	1.74686	1.62668	1.75973	0.0214601	0	0.424911	0.124469	0.00858406	0.0815486	2.88424	0	0	0	0	0	0	0	0	0	0	0	0	0.0128761	0	0	17.8463	0.257522	0.266106	0	0.313318	0	0.00858406	4.54526
GRC0240	0.0987965	0.233519	0	10.2075	1.08227	0.0134722	0.017963	0	0	0	0.48051	0	0.157176	42.6082	1.4056	0.637686	0.803844	1.39213	0.637686	0.354769	0	0.291899	0.251482	0	0.215556	0.95653	0	0.00449075	0	0	0.0134722	0.0673612	0.0404167	0	0	0	0	0	0.0269445	0.00449075	0	5.88288	0.089815	0.103287	0	0.188611	0	0	4.19885
GRC0245	0.165709	0.513699	0	9.77684	0.502651	0.585506	0.0110473	0	0	0	0.0662837	0	0.204375	17.7033	1.06606	3.28657	0.961114	1.50243	0.176757	0.0165709	0	1.04397	0.784357	0.0386655	0.138091	2.57954	0	0	0	0	0	0	0	0.0110473	0	0	0	0	0.0331418	0	0.0165709	17.7254	1.89461	0.193327	0	1.06606	0	0	6.63389
GRC0246	0.0165358	0.181893	0.00826788	12.5589	3.34022	0.148822	0.0413394	0.0496073	0	0	0.124018	0	0.372055	11.79	0.967342	1.53783	1.24018	1.25672	0.570484	0.0496073	0	0.760645	0.372055	0.0165358	0.107482	3.37329	0	0	0	0	0	0.0165358	0	0.0413394	0	0	0	0	0.0578752	0.00826788	0.0413394	18.4622	1.71972	0.504341	0	0.570484	0	0.0330715	8.58206
GRC0247	0	0.351617	0.00781372	13.5256	2.09408	0.3985	0.0859509	0	0	0	0.0625098	0	0.187529	9.00922	0.382872	2.71917	0.648539	0.820441	0.617284	0.0156274	0	1.04704	0.33599	0.0234412	0.226598	3.65682	0	0	0	0	0	0	0	0	0	0	0	0	0.0703235	0	0.00781372	18.581	1.49242	0.656353	0	1.08611	0	0.0703235	6.83701
GRC0248	0.196392	0.349142	0	6.64824	1.20017	0.370963	0.0290951	0.00727378	0.0145476	0	0.0145476	0	0.254582	12.4745	0.59645	2.19668	0.989235	0.640093	0.443701	0.0290951	0	0.661914	0.523713	0.00727378	0.109107	3.1641	0	0	0	0	0	0	0	0.181845	0	0	0	0	0.101833	0	0	21.4068	0.952866	0.370963	0	0.683736	0	0.0145476	8.93948
GRC0254	0.00528737	0.206207	0.0422989	3.09311	0.216782	0.0528737	0.137472	0	0	0	0.0158621	0	0.660921	19.5368	0.253794	1.62322	0.745519	0.481151	0.597473	0.0317242	0	0.0951726	0.232644	0.0105747	0.0158621	1.20023	0	0	0	0	0	0	0	0.0105747	0	0	0	0	0.00528737	0	0.0211495	16.3062	0.634484	0.174483	0	1.22667	0	0.0211495	8.85105
GRC0255	0.06876	0.14898	0	7.0479	1.3752	0.37818	0.10314	0.00573	0	0	0.03438	0	0.08022	22.4501	0.73344	1.41531	0.35526	0.69333	0.79074	0.03438	0	0.29796	0.19482	0	0	2.08572	0.01146	0	0	0	0	0	0	0.00573	0	0.01146	0	0	0	0	0	16.8691	0.92253	0.21201	0	1.0314	0	0.00573	7.15677
GRC0256	0.285972	0.240819	0	8.57917	1.56532	0.285972	0	0	0.0150512	0	0.0602047	0	0.421433	19.2203	0.51174	1.65563	0.556893	1.33955	0.541842	0.0301023	0	0.406382	0.617098	0.0150512	0.0301023	4.18423	0	0	0	0	0	0	0	0.0301023	0	0.0301023	0	0	0.0150512	0	0.0150512	18.2872	0.782661	0.195665	0	1.2342	0	0.0150512	7.78146
GRC0257	0.0259605	0.376428	0	3.40083	0.103842	0	0.142783	0	0	0	0.155763	0	0.350467	30.893	0.389408	1.63551	1.14226	0.49325	0.46729	0.0259605	0	0.0649013	0.285566	0	0.0129803	0.830737	0.0129803	0	0	0	0	0	0	0.0389408	0	0	0	0	0	0	0	12.9154	0.220665	0.0908619	0	0.48027	0	0.0259605	8.41121
GRC0258	0.0282606	0.974989	0.0282606	6.68362	1.00325	0.423908	0	0	0	0	0.0847817	0	0.438039	12.6749	0.353257	2.40215	0.748905	0.452169	1.00325	0.0141303	0	0.310866	0.692384	0.0423908	0.0141303	4.84669	0	0	0	0	0	0	0	0	0	0	0	0	0.0282606	0	0.0141303	19.7824	0.452169	0.296736	0	0.833687	0	0	9.36838
GRC0259	0	1.23641	0.0852697	4.47666	0.724792	0.149222	0	0	0	0	0	0	0.213174	14.2187	0.468983	2.92049	0.447666	0.362396	0.788744	0.0426348	0	0.405031	0.490301	0	0.0852697	2.66468	0	0	0	0	0	0	0	0	0	0	0	0	0.0426348	0	0	19.3349	1.04455	0.149222	0	1.04455	0	0	8.97463
GRC0260	0	1.04839	0.0268817	4.32796	0.430108	0.349462	0	0	0	0	0.107527	0	0.215054	21.8817	0.510753	2.63441	0.913978	0.134409	0.564516	0	0	0.215054	0.430108	0	0.0268817	3.44086	0	0	0	0	0	0	0	0	0	0	0	0	0	0	0	16.586	0.456989	0.376344	0	1.10215	0	0	8.79032
GRC0261	0	0.582585	0	4.9441	0.314911	0.299165	0.0472367	0	0	0	0.0629822	0	0.157456	19.3828	0.330657	3.05464	0.488112	0.267674	0.834514	0	0	0.188947	0.897496	0	0	4.83388	0	0	0	0	0	0	0	0	0	0	0	0	0.0944733	0	0	13.9978	0.661313	0.157456	0	1.08644	0	0	9.9197
GRC0264	0	1.4108	0	7.70373	0.872471	0.965287	0.0185632	0.0742528	0	0	0	0	0.631149	9.93132	0.46408	0.631149	0.742528	0.742528	1.13236	0	0	0.51977	0.389827	0	0.0371264	6.33005	0	0	0	0	0	0	0	0	0	0	0	0	0.167069	0	0.0185632	20.698	0.594023	0.129942	0	1.24373	0	0	9.18879
GRC0265	0.00987557	0.750543	0.00987557	7.36717	0.918428	0.878926	0	0.0592534	0	0	0.00987557	0	0.335769	11.8704	0.553032	0.790045	0.375272	0.503654	0.681414	0.0296267	0	0.483903	0.493778	0.00987557	0.118507	6.32036	0	0	0	0	0	0	0.00987557	0	0	0	0	0	0.118507	0	0.00987557	20.314	0.750543	0.128382	0	0.888801	0	0	9.25341
GRC0266	0	0.887485	0	7.11492	0.99278	0.917569	0.0150421	0.0300842	0	0	0	0	0.150421	10.9206	0.391095	0.661853	0.541516	0.601685	0.812274	0.0451264	0	0.391095	0.556558	0	0.0601685	8.60409	0	0	0	0	0	0	0	0	0	0	0	0	0.0902527	0	0	20.6679	0.797232	0.0300842	0	1.17329	0	0	9.10048
GRC0267	0.00975515	0.887718	0	7.35538	1.01454	1.11209	0	0.0487757	0	0	0.0292654	0	0.146327	13.1987	0.526778	0.702371	0.614574	0.468247	0.702371	0.068286	0	0.507268	0.741391	0.0292654	0.0390206	6.52619	0	0	0	0	0	0	0.0390206	0	0	0	0	0	0.195103	0	0	21.4906	1.26817	0.107307	0	1.21939	0	0	7.77485
GRC0268	0	0.560381	0	9.17624	0.966657	1.27487	0	0	0	0	0.0700476	0	0.336229	14.766	0.938638	1.05071	0.770524	0.714486	1.27487	0.0280191	0	0.392267	1.42897	0	0.0140095	6.13617	0	0	0	0	0	0	0	0	0	0	0	0	0.0560381	0	0	19.151	0.89661	0.0700476	0	0.994676	0	0	7.87335
GRC0269	0.0184911	0.850592	0.0184911	5.67678	1.01701	1.07249	0	0.0369822	0	0	0	0	0.184911	11.8898	0.388314	0.462278	0.554734	0.610207	1.01701	0.0554734	0	0.425296	0.610207	0	0.0554734	5.76923	0	0	0	0	0	0	0	0	0	0	0	0	0.0739645	0	0.0184911	20.784	1.12796	0.147929	0	0.832101	0	0	9.26405
GRC0270	0.0270783	1.0019	0.0812348	7.93393	1.43515	1.05605	0.108313	0.135391	0	0	0.108313	0	0.270783	8.44842	0.379096	1.08313	0.243704	0.433252	0.568643	0	0	0.352017	0.595722	0	0	8.47549	0	0	0	0	0	0	0	0	0	0	0	0	0.0812348	0	0	22.0417	1.19144	0	0	1.54346	0	0	9.39615
GRC0271	0	0.839695	0.0381679	5.55344	1.04962	0.801527	0.019084	0.19084	0	0	0	0	0.419847	6.98473	0.400763	0.744275	0.687023	0.343511	0.858779	0	0	0.324427	1.20229	0.019084	0.019084	8.30153	0	0	0	0	0	0	0	0	0	0	0	0	0.0572519	0	0	24.2176	1.04962	0.0572519	0	0.954198	0	0	9.82824
GRC0272	0.020803	0.748908	0	8.88288	1.97628	1.12336	0	0.041606	0	0	0.020803	0	0.145621	8.00915	0.312045	0.478469	0.353651	0.291242	1.06095	0	0	0.312045	0.956938	0.020803	0.062409	6.09528	0	0	0	0	0	0	0	0	0	0	0	0	0.291242	0	0.020803	22.9041	0.748908	0.228833	0	1.08176	0	0	9.61098
GRC0273	0	0.97386	0	7.12455	0.956774	1.19597	0	0	0	0	0	0	0.239194	8.71348	0.495472	0.597984	0.239194	0.35879	0.64924	0.0341705	0	0.546728	0.546728	0	0.0341705	7.65419	0	0	0	0	0	0	0	0	0	0	0	0	0.205023	0	0	23.6802	0.922604	0.187938	0	1.1618	0	0	10.9687
GRC0274	0	0.63484	0.0253936	6.78009	1.11732	0.660234	0	0.0253936	0	0	0	0	0.584053	9.29406	0.685627	0.533266	0.330117	0.837989	0.863382	0	0	0.507872	0.812595	0.0253936	0.0253936	5.33266	0	0	0	0	0	0	0	0	0	0	0	0	0.152362	0	0.0253936	21.0259	0.761808	0.177755	0	0.63484	0	0	10.4622
GRC0275	0	0.688732	0.0573943	5.89248	0.975703	0.841783	0.0191314	0.0191314	0	0	0.0956572	0	0.248709	13.1624	0.286971	0.726994	0.382629	0.459154	0.841783	0.0573943	0	0.191314	0.382629	0	0.0382629	6.84905	0	0	0	0	0	0	0	0	0	0	0	0	0.13392	0	0.0191314	22.0011	0.612206	0.0382629	0	1.07136	0	0	9.31701
GRC0276	0	0.6197	0	4.79452	1.36986	1.10894	0	0.0652316	0	0	0.130463	0	0.130463	9.00196	0.260926	1.10894	0.260926	0.489237	1.04371	0	0	0.260926	0.521853	0	0.0652316	4.40313	0	0	0	0	0	0	0	0	0	0	0	0	0.0652316	0	0	24.1683	0.717547	0.326158	0	1.56556	0	0	10.3392
GRC0277	0	0.474649	0	5.95469	1.1219	0.841424	0	0	0	0	0	0	0.107875	11.4563	0.280475	1.2945	0.496224	0.366775	1.05717	0	0	0.409924	0.625674	0	0.0431499	4.81122	0	0	0	0	0	0	0	0	0	0	0	0.021575	0.12945	0	0	23.452	1.16505	0.151025	0	2.17907	0	0	8.84574
GRC0278	0.503221	0.68438	0.0603865	4.85105	1.36876	0.462963	0	0.140902	0	0	0.0603865	0	0.181159	9.38003	0.281804	0.644122	0.603865	0.483092	1.61031	0.0201288	0	0.34219	0.583736	0	0	4.56924	0	0	0	0.0603865	0	0	0	0	0	0	0	0	0.322061	0	0.0201288	24.0741	1.36876	0.161031	0	1.28824	0	0	8.75604
GRC0279	0.0826446	0.595041	0.0495868	4.46281	0.545455	0.710744	0.0495868	0.0330579	0	0	0	0	0.165289	10.0331	0.297521	0.694215	0.247934	0.280992	0.958678	0.0165289	0	0.31405	0.46281	0	0	5.28926	0	0	0	0	0	0	0	0	0	0	0	0	0.115702	0	0	27.686	1.00826	0.14876	0	1.53719	0	0	10.9752
GRC0280	0.0189681	0.663885	0.0758725	5.08346	1.02428	0.739757	0	0	0	0	0.0569044	0	0.322458	11.9499	0.455235	0.474203	0.284522	0.265554	0.550076	0	0	0.60698	0.455235	0	0	5.89909	0	0	0	0	0	0	0	0	0	0	0	0	0.0948407	0	0.0569044	26.783	0.929439	0.170713	0	1.74507	0	0	7.51138
GRC0281	0	0.683518	0.0128966	5.6487	0.967243	0.993036	0.0128966	0.0128966	0.0128966	0	0.0515863	0	0.128966	9.91746	0.593242	0.657725	0.257931	0.309518	0.657725	0	0	0.606139	0.386897	0.0128966	0.0515863	4.32035	0	0	0	0	0	0	0	0	0	0	0	0	0.154759	0	0.0515863	29.5074	0.593242	0.141862	0	1.72814	0	0.0128966	8.87284
GRC0288	0	0.393861	0.0135814	3.4361	0.0950699	0.38028	0	0	0	0	0.0135814	0	0.28521	45.4434	0.19014	1.65693	0.230884	0.135814	0.638327	0.135814	0	0.0950699	0.516094	0.0135814	0	3.44968	0	0	0	0	0	0	0	0	0	0	0	0	0.0407443	0	0	5.81285	0.149396	0.217303	0	0.434605	0	0	7.18457
GRC0289	0.0188164	0.197573	0.0282247	4.81701	0.451595	0.385737	0.0470411	0	0	0	0.084674	0	0.291655	24.6213	0.52686	1.9475	0.555085	0.15994	1.0349	0.0188164	0	0.376329	0.827924	0	0.0564493	5.24038	0	0	0	0	0	0	0	0	0	0	0	0	0	0	0.00940822	13.783	0.366921	0.141123	0	0.517452	0	0	6.66102
GRC0290	0	0.335926	0	1.90948	0.0176803	0.0884017	0.0353607	0	0	0	0.212164	0	0.335926	42.9809	0.159123	0.990099	0.866337	0.353607	1.11386	0.053041	0.0176803	0.0176803	0.106082	0	0	3.73055	0	0	0	0	0	0	0	0.123762	0	0	0	0	0.0176803	0	0	5.55163	0.0176803	0	0	0.565771	0	0.141443	7.99151
GRC0291	0	0.752126	0	2.64879	0.130804	0.376063	0	0	0	0	0.0163506	0	0.0654022	36.3473	0.29431	0.506867	0.359712	0.0327011	3.71158	0.0163506	0.163506	0.0327011	0.441465	0	0	6.06606	0	0	0	0	0	0	0	0.0163506	0	0	0	0	0	0	0	6.89993	0.0654022	0.0490517	0	0.277959	0	0.179856	7.89732
GRC0292	0.122817	0.231987	0.0136463	3.76638	0.313865	0.286572	0	0.0272926	0	0	0.0682314	0	0.095524	16.1026	2.34716	0.900655	0.341157	0.668668	0.805131	0.0409389	0	0.150109	0.423035	0	0	5.8679	0	0	0	0	0	0	0	0	0	0	0	0	0.0136463	0.0136463	0	25.0136	0.84607	0.163755	0	1.07806	0	0	7.9012
GRC0293	0.0533903	0.320342	0.0266951	3.35024	0.0533903	0.186866	0	0	0	0	0.173518	0	0.213561	21.6498	2.29578	2.53604	0.413775	0.654031	0.894287	0.0133476	0.293647	0.146823	0.800854	0.0400427	0.0400427	6.66044	0	0	0	0	0	0	0	0	0	0	0	0	0	0	0	19.6209	0.400427	0.093433	0	1.13454	0	0	8.62253
GRC0294	0.0407166	0.488599	0.0101792	7.1763	0.865228	0.936482	0.0101792	0.0101792	0	0	0.0407166	0	0.264658	7.04397	0.783795	0.641287	0.285016	0.620928	0.325733	0.0203583	0	0.580212	0.346091	0	0.0203583	2.443	0	0	0	0	0	0	0	0.0101792	0	0	0	0	0.0101792	0	0	32.6954	0.60057	0.152687	0	1.86279	0	0	7.40024
GRC0295	0.470994	0.436531	0.0114877	5.42217	1.09133	1.28087	0	0.0114877	0	0	0.0516944	0.0114877	0.0804136	5.3475	0.333142	0.568639	0.183802	0.453762	0.34463	0.00574383	0	0.545663	0.574383	0.0172315	0.0574383	9.89087	0	0	0	0	0	0.00574383	0	0.0172315	0	0	0	0	0.00574383	0.0459506	0.0114877	26.1229	0.717978	0.155083	0	1.78633	0	0	7.73119
GRC0296	0.0616618	1.05853	0.0154154	3.0985	0.354555	0.262063	0	0	0	0	0.0256924	0	0.164431	5.98633	0.606341	0.91465	0.143877	0.349417	0.215816	0	0	0.0668003	0.529264	0	0.0770772	3.90525	0	0	0	0	0	0	0	0	0	0.00513848	0.0154154	0	0.0205539	0.0205539	0	29.4897	0.313447	0.0616618	0	0.457325	0	0	15.955
GRC0297	0.11197	0.394561	0.00533191	14.86	0.202613	0.0853106	0.0106638	0	0	0	0.0159957	0	0.0746468	15.2386	1.43428	4.03093	0.181285	0.421221	0.0319915	0.0106638	0	0.0319915	0.298587	0.0159957	0	3.2418	0.0106638	0	0	0	0	0	0	0.0213276	0	0.00533191	0.0639829	0	0.0479872	0	0	20.5065	0.511864	0.0853106	0	0.677153	0	0	14.8707
GRC0298	0.294172	0.441258	0.0183857	5.99375	1.76503	1.45247	0	0	0	0	0	0	0.0919287	6.98658	0.514801	1.04799	0.735429	0.845744	0.349329	0	0	0.514801	0.349329	0.0183857	0	3.29105	0	0	0	0	0	0	0	0	0	0	0	0	0.0551572	0	0	35.1535	0.937672	0.422872	0	0.772201	0	0	7.90587
GRC0299	0.462379	0.567465	0.0630517	5.0021	0.525431	1.87053	0	0	0	0	0	0	0.0840689	6.78857	2.12274	0.693569	0.126103	1.07188	0.945776	0.147121	0.0210172	0.441362	0.189155	0	0	6.095	0	0	0	0	0	0	0	0.0210172	0	0	0	0	0.189155	0	0.0420345	29.7394	0.75662	0.126103	0	1.89155	0	0	7.10383
GRC0300	0	0.486822	0.0335739	6.14403	0.419674	0.251805	0	0	0	0	0.016787	0	0.402887	14.9908	0.990431	1.69548	0.369313	0.419674	0.705053	0.016787	0	0.72184	0.436461	0	0.0671479	4.11281	0	0	0	0	0	0	0	0	0	0	0	0	0.016787	0	0	22.7463	0.302166	0.0839349	0	1.69548	0	0	9.93789
GRC0301	0	0.899766	0.0359906	5.66853	0.899766	0.647832	0	0.0179953	0	0	0.215944	0	0.341911	13.4605	0.773799	2.3034	0.611841	0.719813	1.00774	0.0179953	0	0.593846	0.701818	0	0	6.1544	0	0	0	0	0	0	0	0	0	0	0	0	0	0	0	19.219	0.359906	0.197949	0	1.11571	0	0	8.42181
GRC0302	0	1.07605	0	5.54021	1.20692	0.494402	0	0	0	0	0.0581649	0	0.174495	13.916	0.82885	0.930638	0.436237	0.465319	0.857932	0.0290824	0	0.218118	0.930638	0	0	5.48204	0	0	0	0	0	0	0	0	0	0	0	0	0	0	0.0145412	22.7861	0.843391	0.23266	0	0.857932	0	0	7.67777
GRC0303	0.0305297	0.664021	0	5.28164	0.595329	0.274767	0	0	0	0	0.106854	0	0.389254	23.8513	0.747977	1.17539	0.526637	0.50374	1.17539	0.0228973	0	0.274767	0.228973	0	0	4.39628	0	0	0	0	0	0	0	0.00763242	0	0	0	0	0.00763242	0	0	16.6158	0.641123	0.0686918	0	0.969318	0	0	8.39566
GRC0304	0	0.742268	0	5.73196	0.989691	0.824742	0.0206186	0	0	0	0.0618557	0	0.247423	15.8144	0.907216	1.83505	0.247423	0.28866	1.75258	0	0	0.371134	0.536082	0	0.0206186	9.56701	0	0	0	0	0	0	0	0	0	0	0	0	0	0	0	18.6804	0.350515	0.0412371	0	1.07216	0	0	8.68041
GRC0305	0	0.254453	0	6.36132	1.38535	0.424088	0	0	0	0	0.197908	0	0.254453	15.2954	0.508906	1.86599	0.367543	0.565451	1.32881	0	0	0.282725	0.339271	0	0	5.73933	0	0	0	0	0	0	0	0	0	0	0	0	0	0	0	21.6002	0.932994	0.0848176	0	0.961267	0	0	8.42522
GRC0306	0	0.45683	0.045683	6.62403	1.41617	0.411147	0	0	0	0	0.0913659	0	0.228415	15.0297	0.593878	0.639561	0.411147	0.502513	1.55322	0.228415	0	0.274098	1.00503	0	0.045683	5.07081	0	0	0	0	0	0	0	0	0	0	0	0	0	0	0	22.2476	0.639561	0.137049	0	1.41617	0	0	8.54271
GRC0307	0	0.39491	0	5.08995	0.658183	0.263273	0.0438789	0	0	0	0	0	0.175516	24.8355	0.877578	1.93067	0.131637	0.877578	0.658183	0	0	0.614305	0.175516	0	0.0438789	5.3971	0	0	0	0	0	0	0	0	0	0	0	0	0.0438789	0	0	17.9026	0.307152	0.0877578	0	1.49188	0	0	7.8982
GRC0308	0	0.607533	0	5.95383	2.00486	0.486027	0	0.0607533	0	0	0.121507	0	0.486027	14.7631	0.425273	1.57959	0.425273	0.425273	1.03281	0	0	0.36452	0.486027	0	0	5.10328	0	0	0	0	0	0	0	0	0	0	0	0	0	0	0.0607533	22.8433	0.607533	0.0607533	0	1.03281	0	0	8.62697
GRC0309	0	0.114155	0	6.05023	0.799087	0.456621	0	0	0	0	0	0	0.228311	12.1005	0.570776	2.96804	0.114155	0.342466	1.14155	0	0	0.342466	0.228311	0	0	10.6164	0	0	0	0	0	0	0	0	0	0	0	0	0	0	0	22.2603	0.684932	0.228311	0	0.799087	0	0	9.13242
GRC0310	0	0.875	0.0625	8.375	0.375	0.5	0	0.25	0	0	0.125	0	0.1875	13.375	0.5625	2.875	0.25	0.3125	1.9375	0	0	0.8125	0.5	0	0	6.4375	0	0	0	0	0	0	0	0	0	0	0	0	0	0	0	19.375	0.5	0.125	0	0.875	0	0	10
GRC0311	0	0.340716	0	4.8552	0.681431	0.511073	0.0851789	0	0	0	0.425894	0	0.170358	12.5213	0.511073	1.27768	0.255537	0.851789	0.596252	0	0	0.255537	0.511073	0	0	7.2402	0	0	0	0	0	0	0	0	0	0	0	0	0.0851789	0	0	25.5537	0.681431	0.0851789	0	1.10733	0	0	8.34753
GRC0312	0	0.0628536	0	7.1653	0.87995	0.188561	0	0	0	0	0	0	0.125707	16.5933	1.06851	1.69705	0.125707	0.314268	0.817096	0	0	0.188561	0.377121	0	0	5.53111	0	0	0	0	0	0	0	0	0	0	0	0	0	0	0	20.4903	0.628536	0.0628536	0	1.7599	0	0	10.1823
GRC0313	0.0511509	0.255754	0.0511509	5.11509	1.27877	0.460358	0.0511509	0	0	0	0	0	0.153453	18.4143	0.204604	0.664962	0.613811	0.358056	0.971867	0	0	0.358056	0.153453	0	0	6.54731	0	0	0	0	0	0	0	0	0	0	0	0	0	0	0	22.6087	0.613811	0.0511509	0	0.818414	0	0	8.5422
GRC0314	0	0.59952	0	3.71703	0.839329	0.719424	0	0	0	0	0.059952	0	0.059952	15.7674	0.539568	2.03837	0.359712	0.359712	0.899281	0	0	0	0.239808	0	0.059952	4.4964	0	0	0	0	0	0	0	0	0	0	0	0	0	0	0	21.7626	0.899281	0.059952	0	1.19904	0	0	8.15348
GRC0315	0	0.232558	0	4.24419	0.581395	0.290698	0	0	0	0	0.116279	0	0.116279	16.5116	0.697674	0.988372	0.581395	0.232558	0.290698	0	0	0.348837	0.290698	0	0	2.03488	0	0	0	0	0	0	0	0	0	0	0	0	0	0	0	22.4419	0.755814	0.0581395	0	0.988372	0	0	8.48837
GRC0316	0	0.868307	0.0482393	7.09117	0.964785	0.434153	0	0	0	0	0.0964785	0	0.0964785	13.4588	0.67535	1.39894	0.530632	0.0964785	1.78485	0.0482393	0	0.530632	0.144718	0	0.0482393	4.19682	0	0	0	0	0	0	0	0	0	0	0	0	0	0	0	25.1809	0.916546	0	0	1.15774	0	0	7.38061
GRC0317	0	0.41543	0	12.4629	4.86647	1.89911	0	0	0	0	0	0	0	6.58754	0	5.10386	0.356083	0.237389	0.712166	0.0593472	0	0.652819	0.0593472	0	0	2.61128	0	0	0	0	0	0	0	0	0	0	0	0	0	0	0.0593472	20.8902	3.1454	0.712166	0	1.1276	0	0	5.45994
GRC0318	0	0.348918	0.0697837	10.6769	3.69853	1.53524	0	0	0	0	0	0	0	6.8388	0.697837	3.69853	0.209351	0.348918	0.76762	0	0	0.558269	0	0	0	1.46546	0	0	0	0	0	0	0	0	0	0	0	0	0	0	0	26.7969	4.04745	0.76762	0	0.907188	0	0	5.30356
GRC0319	0	0.199501	0	12.0698	4.6384	0.698254	0	0.199501	0	0	0	0	0.199501	8.12968	0.149626	4.48878	0.548628	0.399002	0.448878	0	0	1.29676	0.0997506	0	0.0498753	2.04489	0	0	0	0	0	0	0	0	0	0	0	0	0	0	0	24.0898	2.49377	0.498753	0	1.09726	0	0	5.28678
GRC0320	0	0.118483	0	11.9668	3.90995	1.71801	0.0592417	0	0	0	0	0	0	9.71564	0.35545	2.78436	0.414692	0.296209	0.651659	0	0	0.829384	0.296209	0	0	2.96209	0	0	0	0	0	0	0	0	0	0	0	0	0	0	0	27.0142	2.48815	0.414692	0	0.592417	0	0	5.56872
GRC0321	0.0356506	0.748663	0	8.94831	6.38146	1.42602	0	0	0	0	0	0	0	4.63458	0.0356506	3.45811	0.285205	0.142602	0.748663	0	0	0.463458	0.0356506	0	0	1.21212	0	0	0	0	0	0	0	0	0	0	0	0	0.0356506	0	0.0356506	28.9127	5.31194	0.962567	0	0.891266	0	0	4.70588
GRC0322	0	0.214041	0.0856164	11.601	5.17979	0.898973	0	0	0	0	0.0428082	0	0.214041	4.79452	0.256849	5.05137	0.299658	0.898973	0.171233	0	0	0.642123	0.299658	0	0	2.26884	0	0	0	0	0	0	0	0	0	0	0	0	0.0428082	0	0	27.4401	3.80993	0.72774	0	0.72774	0	0	5.00856
GRC0323	0	0.565709	0.0435161	9.35596	9.00783	2.39339	0.0435161	0	0	0	0	0	0.0870322	5.96171	0.348129	1.91471	0.435161	0.826806	0.130548	0	0	0.304613	0.174064	0	0	1.26197	0	0	0	0	0	0	0	0	0	0	0	0	0.130548	0	0	27.5892	3.95997	0.478677	0	0.652742	0	0	4.13403
GRC0324	0	0.306958	0.102319	11.528	5.15007	1.84175	0	0.0341064	0	0	0.0341064	0	0.0682128	4.50205	0.47749	3.81992	0.102319	0.272851	0.238745	0.0682128	0	0.613915	0.0682128	0	0	3.24011	0	0	0	0	0	0	0	0	0	0	0	0	0.0341064	0	0	28.2401	3.81992	0.545703	0	0.682128	0	0	4.67258
GRC0325	0	0.142248	0.0948317	10.7634	4.69417	0.995733	0	0.0948317	0	0	0	0	0.0948317	7.91844	0.284495	3.79327	0.56899	0.758653	0.56899	0	0	0.711238	0.142248	0	0.0474158	4.12518	0	0	0	0	0	0	0	0	0	0	0	0	0	0	0	24.7037	3.03461	0.284495	0	1.13798	0	0.0474158	6.25889
GRC0326	0	0.725295	0	8.7942	6.34633	0.906618	0	0	0	0	0.181324	0	0.0906618	10.6981	0.181324	2.17588	0.271985	0.725295	0.815956	0.0906618	0	0.543971	0.0906618	0	0	4.53309	0	0	0	0	0	0	0	0	0	0	0	0	0.181324	0	0	18.4044	2.44787	1.1786	0	1.35993	0	0	7.16228
GRC0327	0	0.122399	0.122399	10.4039	1.71359	1.10159	0	0	0	0	0	0	0.122399	7.09914	0	3.67197	0.367197	0	0.734394	0.122399	0	0.856793	0.122399	0	0	2.57038	0	0	0	0	0	0	0	0	0	0	0	0	0.489596	0	0.122399	26.1934	2.69278	0.367197	0	0.734394	0	0	6.24235
GRC0328	0	0.931966	0.0465983	10.5312	6.80336	1.86393	0	0	0	0	0	0	0.139795	7.26934	0.698975	3.12209	0.55918	0.55918	0.419385	0	0	0.186393	0.139795	0	0.0465983	1.95713	0	0	0	0	0	0	0	0	0	0	0	0	0.0465983	0	0.0465983	25.0233	2.8891	0.55918	0	0.83877	0	0	5.21901
GRC0329	0	0.347913	0	8.99602	6.31213	1.14314	0.0497018	0	0	0	0.0497018	0	0.0994036	7.35586	0.347913	5.4672	0.397614	0.596421	0.248509	0	0	0.397614	0.447316	0	0	2.03777	0	0	0	0	0	0	0	0	0	0	0	0	0	0	0.0497018	20.1789	3.18091	0.894632	0	0.84493	0	0.198807	5.86481
GRC0330	0	0.574163	0.0478469	11.7703	11.244	0.813397	0.0478469	0	0	0	0	0	0.526316	7.46411	0.239234	9.76077	0.430622	1.00478	0.287081	0	0	0.478469	0.334928	0	0	1.24402	0	0	0	0	0	0	0	0	0	0	0	0	0	0	0.0478469	17.512	2.63158	0.717703	0	0.287081	0	0	4.40191
GRC0331	0	0.417163	0.178784	7.86651	2.74136	1.1323	0	0	0	0	0	0	0.476758	10.7867	0.238379	6.61502	0.11919	0.893921	0.417163	0	0	0.953516	0.178784	0	0	1.66865	0	0	0	0	0	0	0	0	0	0	0	0	0	0	0	24.3147	3.15852	1.07271	0	0.655542	0	0	5.7211
GRC0332	0	0.301356	0	12.7072	7.83526	0.602712	0	0.050226	0	0	0	0	0.25113	7.58413	0.50226	7.48368	0.301356	0.200904	0.150678	0.100452	0	0.853842	0.50226	0	0	1.95881	0	0	0	0	0	0	0	0	0	0	0	0	0	0	0	16.4741	4.26921	0.853842	0	0.652938	0	0.050226	3.31492
GRC0333	0	0.741565	0.0370782	10.0482	3.04042	1.66852	0	0	0	0	0	0	0.148313	4.70894	0.0741565	2.63255	0.296626	0.704486	0.333704	0	0	0.704486	0.593252	0	0.185391	3.96737	0	0	0	0	0	0	0	0	0	0	0	0	0	0	0	27.7345	2.59548	0.296626	0	1.52021	0	0	6.67408
GRC0334	0	0.238237	0	11.3758	3.45444	1.13163	0	0.0595593	0	0	0.0595593	0	0.178678	8.75521	0.178678	1.66766	0.416915	0.476474	0.83383	0	0	0.893389	0.416915	0	0.0595593	3.2162	0	0	0	0	0	0	0	0	0	0	0	0	0.178678	0	0	27.5759	1.66766	0.297796	0	1.01251	0	0	6.7302
GRC0335	0	0.630694	0	8.47933	3.29362	0.560617	0.0700771	0	0	0	0	0	0.140154	9.25018	0.140154	2.38262	0.420463	0.49054	0.770848	0	0	0.911002	0.140154	0	0	2.94324	0	0	0	0	0	0	0	0	0	0	0	0	0	0.140154	0	25.0876	2.38262	0.840925	0	0.840925	0	0	6.7274
GRC0336	0	0.439068	0.0233547	9.24378	3.70405	1.24714	0.00934187	0.0420384	0	0	0.0280256	0	0.280256	8.16012	0.126115	1.89173	0.425055	0.686627	0.70064	0	0	0.588538	0.191508	0	0.00934187	3.12485	0	0	0	0	0	0	0	0	0	0	0	0	0	0	0.00934187	27.6893	2.24672	0.312952	0	1.21911	0	0.00467093	6.17964
GRC0337	0	0.540181	0.0831048	13.2968	7.41295	1.22995	0	0.0249314	0	0	0.00831048	0	0.257625	7.70381	0.274246	4.70373	0.249314	0.739633	0.581734	0.00831048	0	0.756254	0.124657	0	0	1.73689	0	0	0	0	0	0	0	0	0	0	0	0	0.0997258	0	0	20.7513	2.76739	0.51525	0	1.37954	0	0	5.76747
GRC0338	0	0.410346	0.0466302	11.2254	4.38013	1.49527	0	0.0901517	0	0	0.00932604	0	0.0963691	8.4183	0.345063	2.87242	0.432106	0.746083	1.03208	0.00621736	0	0.631062	0.264238	0	0.00621736	2.87242	0	0	0	0	0	0	0	0	0	0	0	0	0.0746083	0	0.00310868	23.7659	2.16675	0.584432	0	0.640388	0	0	6.08679
GRC0339	0	0.439501	0.0311151	10.653	4.24332	1.71911	0.00388939	0.050562	0	0	0.0544514	0	0.143907	8.68889	0.427832	2.86648	0.357824	0.560072	0.657306	0.00388939	0	0.88678	0.44339	0	0	2.68368	0	0	0	0	0	0	0	0	0	0	0	0	0.182801	0	0.00777877	21.8078	2.90926	0.595076	0	0.867333	0	0	5.51126
GRC0340	0	0.542564	0.0378533	12.4916	3.88627	1.57301	0.00420592	0.0210296	0	0	0.0168237	0	0.218708	6.97342	0.370121	4.49192	0.269179	0.445828	0.508917	0.0252355	0	0.681359	0.31965	0.00420592	0.0252355	2.99462	0	0	0	0	0	0	0	0	0	0	0	0	0.11356	0	0.0210296	21.6647	3.6928	0.672948	0	0.794919	0	0	5.4677
GRC0341	0.00286525	0.148993	0	5.7878	0.0659007	0.326638	0.00859574	0	0	0	0.00286525	0	0.011461	0.673333	0.0859574	0.108879	0.0544397	0.0544397	0.0687659	0	0	0.733503	1.3524	0	0.011461	13.9366	0	0	0	0	0	0	0	0	0	0	0	0	0.0057305	0	0.0057305	11.1344	7.8078	0.613163	0	0.954127	0	0	7.44391
GRC0342	0	0.342747	0	15.5402	0.0754044	1.44639	0.00685495	0	0	0	0	0.00685495	0.143954	31.4574	1.82342	0.281053	0.308473	0.315328	0.164519	0.0616945	0	1.56293	0.212503	0	0	2.87222	0	0	0	0	0	0	0	0	0	0	0	0	0.00685495	0	0	10.2824	1.08994	0.329038	0	0.822594	0	0	5.43597
GRC0343	0	0.509139	0.00509139	18.0999	0.911359	0.305483	0.025457	0.0203656	0	0	0.0661881	0	0.224021	13.7518	0.896085	2.47442	0.962273	0.661881	0.763709	0.0203656	0	2.19439	0.0661881	0	0	5.46306	0	0	0	0	0	0	0	0.00509139	0	0	0	0	0.0458225	0	0	18.5479	1.8329	0.341123	0	0.722977	0	0	4.57716
GRC0344	0	0.305517	0.0349162	10.6582	2.57507	0.235684	0.0349162	0.0523743	0	0	0	0	0.480098	11.2605	0.91655	12.0723	1.43156	0.73324	0.698324	0.0698324	0	1.46648	0.0611034	0	0	9.05203	0	0	0	0	0	0	0	0	0	0	0	0	0.00872905	0	0	19.3959	0.872905	0.314246	0	0.532472	0	0	5.37709
GRC0352	0	0.507591	0.0543848	14.3576	2.08022	0.629957	0.00906413	0.0453206	0	0	0.00453206	0	0.30818	10.4917	0.521187	1.33696	1.27351	0.847496	1.05597	0.00906413	0	0.326309	0.258328	0.0181283	0.0770451	5.07591	0	0	0	0	0	0	0	0	0	0	0	0	0.181283	0	0	18.0104	0.688874	0.362565	0	0.607297	0	0	8.48856
GRC0353	0.0041336	0.400959	0.020668	7.95718	2.48429	0.359623	0.0041336	0.0082672	0	0	0.26455	0	0.115741	14.6743	2.47189	0.648975	0.863922	0.739914	0.524967	0.0702712	0	3.1126	0.248016	0	0	1.05407	0	0	0	0	0	0	0	0.0082672	0	0	0	0	0.223214	0.0041336	0.0041336	12.7108	0.496032	0.198413	0	0.442295	0	0.0082672	4.84871
GRC0354	0.0238875	0.358313	0.0034125	6.74652	0.3549	0.1638	0.04095	0.0034125	0	0	0.034125	0	0.228638	17.8645	2.19765	2.04068	0.518701	0.764401	0.658613	0.047775	0	0.129675	0.412913	0.01365	0.0034125	1.24898	0	0	0	0	0	0	0	0.0307125	0	0	0	0	0.116025	0.020475	0	13.1074	0.484575	0.119438	0	0.262763	0	0.00682501	5.92752
GRC0355	0.0275575	0.517468	0.00918583	4.60516	2.57816	0.0949202	0.0673627	0	0	0	0.00306194	0	0.143911	12.3764	0.358247	13.0653	0.802229	0.799167	0.318442	0.0887963	0	0.20515	0.238832	0	0.0367433	0.74099	0	0	0	0	0	0	0	0.119416	0	0	0	0	0.0857344	0.00612389	0.00612389	13.8063	1.25846	0.186779	0	0.358247	0	0	5.69215
GRC0356	0.00851281	0.590222	0.00851281	5.4936	0.0964785	0.505093	0.0227008	0	0	0	0.195795	0	0.181607	25.2093	1.85012	2.58789	0.380239	0.740615	0.507931	0.0908033	0.0028376	0.104991	0.74629	0.0113504	0.0028376	2.76666	0	0	0	0	0	0	0	0.0340512	0	0	0	0	0.124855	0.00567521	0	8.60078	0.306461	0.0964785	0	0.184444	0	0.0028376	7.49127
GRC0362	0	2.94035	0.0240684	11.4646	2.93233	0.962734	0.00401139	0.0120342	0	0	0.00802278	0	0.256729	11.0915	0.657868	1.75298	0.361025	1.52433	1.69682	0	0	0.457299	0.196558	0.0120342	0.0441253	5.26696	0	0	0	0	0	0	0	0	0	0	0	0	0.0481367	0	0.0160456	21.5171	1.27161	0.204581	0	0.926632	0	0	6.17754
GRC0363	0	0.932786	0.0168373	9.3649	6.23653	0.831762	0.0269397	0.0202047	0	0	0.00336746	0	0.208782	9.18979	0.380523	2.29997	0.420932	0.872171	1.0035	0.00336746	0	0.323276	0.255927	0.00673491	0.0235722	3.8187	0	0	0	0	0	0	0	0	0	0	0	0	0.0101024	0	0	24.8148	1.30321	0.175108	0	0.764413	0	0	8.11557
GRC0364	0	0.266312	0	10.2974	1.95295	0.621394	0	0.133156	0	0	0	0	0.266312	14.2477	0.621394	1.59787	0.443853	2.52996	1.73103	0.0443853	0	0.0887705	0.488238	0	0.0443853	4.48291	0	0	0	0	0	0	0	0	0	0	0	0	0.0443853	0	0	15.5792	0.665779	0.0443853	0	0.710164	0	0	9.6316
GRC0365	0	1.67056	0.0334113	10.4243	2.83996	0.935516	0	0.0334113	0	0	0.200468	0	0.233879	13.5984	0.467758	1.70398	0.501169	0.701637	1.40327	0	0	0.400936	0.100234	0	0	3.67524	0	0	0	0	0	0	0	0	0	0	0	0	0	0	0	22.6863	0.701637	0.100234	0	0.200468	0	0	8.15236
GRC0369	0	1.06428	0.0212857	12.665	2.70328	1.53257	0.0425713	0	0	0	0.0851426	0	0.319285	10.9834	0.234142	1.53257	0.97914	1.53257	0.851426	0	0	0.574713	0.276713	0	0.0851426	4.53384	0	0	0	0	0	0	0	0	0	0	0	0	0	0	0.0212857	19.3274	0.681141	0.212857	0	1.10685	0	0	8.13112
GRC0370	0.00899281	0.28777	0.0359712	6.45683	0.683453	0.251799	0.0359712	0	0	0	0.0809353	0	0.314748	20.0719	0.926259	1.27698	0.638489	0.557554	2.74281	0	0	0.233813	0.278777	0	0	5.43165	0	0	0	0	0	0	0	0.0359712	0	0	0	0	0	0	0	16.3759	0.926259	0.0899281	0	0.584532	0	0.00899281	8.83993
GRC0371	0	0.396787	0.0193555	8.15833	1.68393	0.319365	0.0677441	0	0	0	0.0774219	0	0.377432	14.9424	0.93874	1.47102	0.532275	0.774219	0.987129	0.00967773	0	0.280654	0.203232	0	0.00967773	12.6972	0.00967773	0	0	0	0	0	0	0.0193555	0	0	0	0	0.0290332	0	0	17.5651	0.754863	0.125811	0	0.319365	0	0	8.37124
GRC0372	0	0.562345	0.0108143	6.74813	0.465016	0.486644	0.0540716	0	0	0	0.0757002	0	0.281172	23.2616	0.778631	2.38996	0.713745	0.281172	1.11387	0.0216286	0	0.270358	0.270358	0	0	8.32702	0	0	0	0	0	0	0	0	0	0.0108143	0	0	0.0108143	0	0.0108143	14.4479	0.940846	0.1514	0	0.638045	0	0.0108143	6.71569
GRC0373	0.0467115	0.457773	0.0326981	5.18965	0.901532	0.621263	0.0186846	0.154148	0	0	0.0513827	0	0.12145	9.9262	0.280269	0.196188	0.294283	0.177504	0.537182	0.0373692	0	0.387706	0.537182	0	0.0326981	8.62294	0	0	0	0	0	0	0	0	0	0	0	0	0.00467115	0.00467115	0.00467115	32.5673	0.509155	0.093423	0	1.10239	0	0	13.5183
GRC0374	0.268557	1.43964	0.0132077	8.12715	0.211323	0.642775	0.00440257	0.00880514	0	0	0.00440257	0	0.158493	8.96804	1.28995	0.400634	0.497491	0.994981	0.400634	0.0792463	0	0.365413	0.211323	0	0.00880514	3.12142	0	0.00880514	0	0	0	0	0	0.00880514	0	0	0	0	0.105662	0	0.0220129	35.269	0.968566	0.0440257	0	1.35159	0	0	8.74791
GRC0375	0.510856	0.702427	0	7.59898	1.08557	0.63857	0	0	0	0	0.255428	0	0	8.93997	0.702427	0.702427	0.63857	0.319285	0.63857	0.063857	0	0.63857	0.255428	0	0	3.38442	0	0	0	0	0	0	0	0	0	0	0	0	0	0	0	32.1201	0.319285	0.063857	0	2.36271	0	0	10.4725
GRC0376	0.0397141	0.714853	0	8.06195	2.18427	1.11199	0	0	0	0	0	0	0.277998	13.6219	0.595711	0.357427	0.317712	0.953137	2.66084	0.0397141	0	0.635425	0.675139	0	0.0397141	1.50913	0	0	0	0	0	0	0	0	0	0	0	0	0.0794281	0	0.0794281	31.811	0.794281	0.238284	0	1.15171	0	0	8.61795
GRC0377	0	0.163399	0	2.20588	0.0544662	0	0.0816993	0	0	0	0	0	0.163399	27.5599	0.190632	5.14706	1.44336	0.626362	0.299564	0.0272331	0	0.0544662	0.43573	0	0	0.108932	0	0	0	0	0	0	0	0	0	0	0	0	0.136166	0	0	8.19717	0.0816993	0.108932	0	0.163399	0	0	3.8671
GRC0380	0	0.576923	0	11.1058	0.0961538	0.817308	0	0	0	0	0	0	0.192308	14.8558	2.30769	1.44231	0.769231	1.05769	0.721154	0	0	2.54808	0.192308	0	0	10.1923	0	0	0	0	0	0	0	0	0	0	0	0	0.0961538	0	0	17.5962	0.336538	0.192308	0	0.384615	0	0	8.55769
GRC0381
GRC0383	0.0654879	1.6372	0	6.28684	0	0.196464	0.130976	0	0	0	0	0	0.130976	38.8998	0.0654879	2.48854	1.6372	0.589391	0.261952	0	0	0	0.130976	0.0654879	0	0	0	0	0	0	0	0	0	0	0	0	0	0	0	0	0	10.1506	0	0.0654879	0	0.130976	0	0	4.97708
GRC0384	0	0.394589	0	2.31116	0	0.225479	0	0	0	0	0	0	0	52.0293	0.0563698	0.620068	0.507328	2.02931	0.958286	0.11274	0	0	0.281849	0	0	0.0563698	0	0	0	0	0	0	0	0	0	0	0	0	0	0	0	4.56595	0	0	0	0	0	0	5.58061
GRC0386	0	0.323625	0	6.31068	0.0539374	0	0	0	0	0	0.377562	0	0.431499	30.9601	1.45631	0.809061	0.485437	0.755124	0.916936	0.0539374	0	0.377562	1.83387	0	0	2.53506	0	0	0	0	0	0	0	0	0	0	0	0	1.40237	0	0	15.5879	0.107875	0	0	2.10356	0	0	8.68393
GRC0388	0	0.213936	0	6.60147	0.427873	0.397311	0.0305623	0.091687	0	0	0.641809	0	0.122249	16.9621	0.794621	0.886308	0.305623	0.733496	1.06968	0	0	0.764059	0.305623	0	0	2.26161	0	0	0	0	0	0	0	0	0	0	0	0	0.397311	0	0	17.9707	0.213936	0.152812	0	0.641809	0	0	9.56601
GRC0389	0	0.406725	0	4.96204	0.027115	0.0813449	0.027115	0	0	0	0	0	0	47.9664	0.10846	0.596529	0.352495	1.2744	0.189805	0	0	0	0.37961	0	0	0	0	0	0	0	0	0	0	0	0	0	0	0	0.027115	0	0	8.08026	0.0813449	0.16269	0	0.759219	0	0	5.28742
GRC0403	0.0752021	1.33484	0	13.0476	1.33484	0.432412	0	0.0188005	0	0	0.0940026	0	0.488814	18.0673	0.752021	3.5345	0.112803	1.88005	1.93645	0.0376011	0.0188005	0.432412	0.71442	0	0	3.6473	0	0	0	0	0	0	0	0	0	0	0	0	0.0752021	0	0	14.8148	1.05283	0.169205	0	0.282008	0	0	8.02782
GRC0406	0	0.928232	0.0113199	6.38442	1.16595	0.215078	0.0113199	0	0	0	0.0452796	0	0.124519	22.2096	1.58479	1.51687	0.316957	0.509396	1.13199	0.0113199	0	0.418836	0.735794	0	0	3.18089	0	0	0	0	0	0	0	0	0	0	0	0	0.249038	0	0	12.4293	1.08671	0.0792393	0	0.294317	0	0	6.8259
GRC0408	0.00923702	1.40403	0.0369481	8.97839	2.1707	0.572695	0.018474	0	0	0	0.240163	0	0.415666	19.0467	1.12692	1.247	0.646592	0.812858	1.54258	0.0461851	0	0.175503	0.581932	0	0.18474	4.15666	0	0	0	0	0	0	0	0.00923702	0	0	0	0	0.240163	0.00923702	0	14.4098	1.68114	0.147792	0	0.517273	0	0	8.27637
GRC0409	0.00946253	0.880015	0.0378501	11.6768	2.59273	0.425814	0	0	0	0	0.0757002	0	0.236563	18.821	0.757002	0.946253	0.387964	0.615064	1.12604	0.104088	0.00946253	0.539364	0.350114	0	0.0378501	4.35276	0	0	0	0	0	0	0	0.00946253	0	0	0	0	0.255488	0	0	14.4493	1.22067	0.123013	0	0.312263	0	0	5.5545
GRC0415	0.175131	0	0	6.04203	0.875657	0.788091	0	0	0	0	0	0	0.350263	13.4851	0.700525	2.62697	0.525394	1.48862	0.875657	0	0	1.22592	0.700525	0	0	7.88091	0	0	0	0	0	0	0	0	0	0	0	0	0	0	0	13.1349	1.22592	0.175131	0	0.788091	0	0	6.39229
GRC0416	0.122699	0.122699	0	10.9202	1.96319	1.34969	0	0	0	0	0	0	0.368098	8.71166	0.490798	1.84049	0.490798	1.22699	0.368098	0.122699	0	1.22699	0.981595	0	0	7.36196	0	0	0	0	0	0	0	0	0	0	0	0	0	0	0	18.2822	1.59509	0.122699	0	0.368098	0	0	5.76687
GRC0417	0	0.250836	0	10.6187	2.0903	1.58863	0	0	0	0	0	0	0.083612	9.61538	1.08696	1.08696	0.167224	1.08696	2.0903	0	0	1.50502	0.334448	0	0	9.0301	0	0	0	0	0	0	0	0.083612	0	0	0	0	0	0	0	18.0602	2.0903	0.250836	0	0.83612	0	0	4.34783
GRC0418	0	0.081103	0	11.6788	3.24412	6.56934	0	0	0	0	0.405515	0	0.162206	8.92133	0.567721	0.81103	0.486618	0.81103	0.567721	0	0	2.91971	0.486618	0	0	5.83942	0	0	0	0	0	0	0	0	0	0	0	0	0	0	0	21.7356	1.62206	0.162206	0	1.05434	0	0	5.02839
GRC0419	0	0.0731529	0	5.26701	1.46306	0.658376	0	0	0	0	0.0731529	0	0.146306	24.0673	12.3628	0.51207	0.731529	0.292612	1.09729	0	0	0.219459	1.75567	0	0.0731529	2.99927	0	0	0	0	0	0	0	0	0	0.219459	0	0	0	0	0	6.94952	0.438917	0.0731529	0	0.51207	0	0	1.3899
GRC0420	0	0	0	6.11111	10	0.944444	0	0	0	0	0.222222	0	0.111111	17.2778	11.2222	0.833333	0.444444	0.888889	0.722222	0	0	0.166667	9.66667	0.0555556	0	11.6111	0	0	0	0	0	0	0	0	0	0.0555556	0	0	0	0	0	3.77778	0.166667	0	0	0.388889	0	0	1.05556
GRC0421	0.172712	0	0	4.74957	1.12263	0.345423	0	0	0	0	0.172712	0	0.431779	26.8566	7.59931	1.5544	0.431779	0.863558	0.777202	0	0	0.345423	4.4905	0	0	4.23143	0	0	0	0	0	0	0	0.0863558	0	0	0	0	0.259067	0.0863558	0	6.56304	1.20898	0.0863558	0	0.431779	0	0	2.33161
GRC0422	0.200669	0.0668896	0	6.48829	1.13712	1.00334	0	0	0	0	0.133779	0	0.602007	24.2809	9.76589	0.668896	0.535117	1.73913	0.200669	0.133779	0	0.468227	6.75585	0	0.0668896	4.41472	0	0	0	0	0	0	0	0	0	0	0	0	0	0.133779	0	7.42475	0.735786	0.267559	0	0.200669	0	0	1.87291
GRC0423	0	0.0214823	0	2.16971	0.386681	0.27927	0.0214823	0	0	0	0	0	0.0859291	4.16756	1.00967	0.107411	0.0859291	0.150376	0.150376	0.0644468	0	0.150376	0.515575	0.0429646	0	1.3319	0	0	0	0	0	0	0	0	0	0.0214823	0	0.0214823	0.988185	11.6434	0	5.47798	0.408163	14.4146	0	2.36305	0	0	1.63265
GRC0424	0.0746269	0	0	5.29851	4.10448	1.71642	0	0	0	0	0.820896	0	0.149254	23.806	15.0746	0.223881	0.373134	1.41791	0.895522	0.223881	0	0	1.49254	0	0.0746269	3.80597	0	0	0	0	0	0	0	0	0	0	0	0	0	0.149254	0	7.98507	0	0.149254	0	0.522388	0	0	2.98507
GRC0425	0	0	0	7.56757	2.43243	1.21622	0	0	0	0	0.135135	0	0.675676	24.7973	7.83784	1.21622	0.472973	2.36486	1.14865	0	0	1.01351	1.41892	0	0.202703	4.25676	0	0	0	0	0	0	0	0	0	0	0	0	0	0	0	9.66216	0.675676	0.202703	0	0.675676	0	0	4.66216
GRC0426	0	0.067659	0	8.18674	1.82679	1.89445	0	0	0	0	0.067659	0	1.28552	13.8024	5.81867	1.96211	0.541272	1.08254	0.473613	0	0	0.67659	0.744249	0	0.067659	7.30717	0	0	0	0	0	0	0	0	0	0	0	0	0.067659	0.270636	0	19.3505	1.1502	0.270636	0	0.67659	0	0	4.39783
GRC0427	0.112803	0.112803	0.0564016	5.24535	12.5776	1.35364	0.0564016	0	0	0	0	0	0.394811	14.89	3.6661	0.676819	0.676819	0.902425	1.91765	0	0	0.507614	1.41004	0.0564016	0.0564016	4.73773	0	0	0	0	0	0	0	0	0	0	0	0	0	0.282008	0	11.7315	1.12803	0.282008	0	1.24083	0	0	3.6661
GRC0428
GRC0429	0.0756716	0	0	9.45895	2.87552	1.0594	0	0	0	0	0.264851	0	0.227015	16.1937	12.8263	1.36209	0.567537	2.0053	1.24858	0.0756716	0	0.529701	1.17291	0	0.0756716	6.01589	0	0	0	0	0	0.0378358	0	0	0	0	0	0	0.0378358	0.151343	0	11.2751	1.21075	0.189179	0	0.756716	0	0	3.89709
GRC0430	0.01343	0.389471	0.01343	3.30379	0.819232	0.0402901	0.0268601	0	0	0	0	0	0.0805802	12.181	0.12087	18.3857	0.14773	0.228311	0.17459	0.0268601	0.0268601	0.752082	0	0	0	0.0537201	0	0	0	0	0	0.01343	0	35.7104	0	0	0	0	0	0	0	10.086	2.51142	0.1343	0	0.335751	0	0	2.65915
GRC0431	0	0.165563	0	1.18259	0.110375	0.00788395	0	0	0	0	0.126143	0	0.0551876	22.4298	0.0157679	15.2791	0.00788395	0.126143	0.0946074	0	0.0157679	0.543992	0	0	0.00788395	0.0394197	0	0	0	0	0	0	0	35.4935	0	0	0	0	0	0	0	7.04037	0.0315358	0.0394197	0	0.0394197	0	0	3.72122
GRC0432	0.0192864	0.27001	0	6.06557	15.3905	0.472517	0	0	0	0	0.443587	0	1.10897	29.5757	0.21215	4.60945	0.356798	0.761813	1.26326	0.347155	0	0.424301	0.0289296	0	0.0192864	0.742527	0	0	0	0	0	0	0	3.14368	0	0	0	0	0.0771456	0	0.0096432	6.96239	0.337512	0.048216	0	0.0385728	0	0	1.36933
GRC0433	0	0.163985	0.0102491	6.11868	0.676437	0.0409962	0.0409962	0	0	0	0	0	0.379215	57.282	0.809675	1.78334	0.604694	0.778928	0.942913	0	0.0204981	0.225479	0.184483	0	0	0.235728	0	0	0	0	0	0	0	0.0614943	0	0	0	0	0	0	0	9.30614	0.297223	0.153736	0	0.143487	0	0	1.86533
GRC0434	0	0.133449	0.00667245	4.32375	2.96924	0.0800694	0.00667245	0	0	0	0.0266898	0	0.160139	14.7595	0.0800694	17.2082	0.0667245	0.253553	0.867418	0.0266898	0.0200173	0.140121	0.246881	0.0133449	0	0.0934143	0	0	0	0	0	0	0	0.0333622	0	0	0	0	0.0200173	0	0	22.6129	3.20945	0.0867418	0	0.253553	0	0	3.56976
GRC0435	0.0212947	0.298126	0	12.2125	1.53322	0.0851789	0	0	0	0	0.0106474	0	0.244889	28.9023	0.558986	4.87117	0.72402	1.18186	0.601576	0.0319421	0.255537	0.734668	0.319421	0.00532368	0	0.399276	0	0	0	0	0.00532368	0.00532368	0	0.0212947	0	0	0	0	0.0106474	0.0212947	0	11.6269	2.52875	0.36201	0	0.186329	0	0	4.12053
GRC0436	0.550931	0.802443	0.0119768	4.8446	0.526978	0.113779	0.0179651	0.00598838	0	0	0.00598838	0	0.191628	14.0128	0.161686	4.40745	0.353315	0.335349	0.353315	0.0299419	0	0.0898257	0.0898257	0	0.0119768	0.449129	0	0	0	0	0.00598838	0	0	0.0119768	0	0.0119768	0.0299419	0	0.0239535	0.0479071	0.0119768	16.2106	2.72471	0.299419	0	0.916223	0	0	8.57536
GRC0437	0.468814	0.529963	0	5.72768	0.621688	0.407664	0.0203832	0	0	0	0	0	0.183449	16.1435	0.183449	2.88422	0.428047	0.387281	0.366898	0.050958	0	0.152874	0.132491	0	0.0407664	0.336323	0	0	0	0	0	0	0	0.489197	0	0.183449	0	0	0.0305748	0.0305748	0	18.3653	3.31227	0.407664	0	1.04974	0	0	7.60294
GRC0438	0.302475	0.55912	0	9.6517	1.03575	0.531622	0.0091659	0.0733272	0	0	0.0183318	0	0.210816	5.05041	0.439963	1.09074	0.595784	0.769936	0.210816	0.0183318	0	0.494959	0.824931	0	0.0733272	5.52704	0	0	0	0	0	0	0	0.0366636	0	0	0	0	0.339138	0.0366636	0	27.1036	2.84143	0.366636	0	1.01742	0	0	7.03941
GRC0439	0.0973473	0.949136	0.0243368	6.49793	0.827452	0.632757	0	0.0243368	0	0	0.0243368	0	0.0973473	4.64833	0.170358	0.681431	0.705768	0.219031	0.389389	0	0	0.486736	0.292042	0.0486736	0.0730105	6.61962	0	0	0	0	0	0	0	0.0243368	0	0	0	0	2.1173	0.121684	0	21.6111	2.01996	0.4624	0	1.55756	0	0	9.41835
GRC0440	0.27124	0.901216	0.0174993	12.267	1.11121	1.02371	0	0.183743	0	0	0.0174993	0	0.288739	8.15469	0.603727	1.14621	0.883717	1.16371	0.699974	0.00874967	0	0.454983	0.892467	0	0.0437484	4.30484	0	0	0	0	0	0	0	0	0	0.00874967	0	0	0.437484	0.0437484	0.0174993	21.1042	2.50241	0.454983	0	0.577478	0	0	5.97603
GRC0441	0	0.917197	0.0127389	9.15924	1.05732	0.89172	0	0.11465	0	0	0	0	0.140127	6.11465	0.356688	1.15924	0.726115	0.726115	0.420382	0	0	0.458599	0.636943	0	0.11465	6.3949	0	0	0	0	0	0	0	0	0	0	0	0	0.127389	0.0254777	0.0127389	22.1656	2.58599	0.44586	0	1.00637	0	0	7.63057
GRC0442	0.0313283	0.093985	0.0626566	15.6955	2.11466	5.05952	0	0	0	0	0	0	0.18797	4.79323	0.360276	0.971178	0.501253	0.892857	0.56391	0.0313283	0	0.720551	0.0783208	0	0.109649	8.08271	0	0	0	0	0	0	0	0	0	0	0	0	0.0313283	0	0.0313283	25.7675	2.67857	0.454261	0	2.099	0	0	4.77757
GRC0443	0.124361	0.207268	0	15.78	1.92069	5.88642	0	0.0967252	0	0	0.0138179	0	0.303993	5.27843	0.414536	0.98107	0.621805	1.02252	0.732348	0.0414536	0	0.45599	0.165815	0	0.0690894	8.9678	0	0	0	0	0	0	0	0	0	0	0	0	0.0276358	0.0414536	0	23.5595	2.73594	0.801437	0	1.8516	0	0	4.11773
GRC0444	0.373719	0.361664	0.0241109	9.84931	2.00121	0.843882	0	0.0361664	0	0	0.0602773	0	0.325497	11.8385	0.807715	0.892104	0.446052	1.83243	1.03677	0.0602773	0	0.783605	0.650995	0	0.0602773	5.75045	0	0	0	0	0	0	0	0	0	0	0	0	0.0120555	0	0	21.7722	2.57987	0.349608	0	0.867993	0	0	5.6299
GRC0445	2.73912	0.408659	0.0110448	10.3159	2.01016	1.42478	0.0220897	0.0662691	0.0110448	0	0.242987	0.0110448	0.596421	11.9284	0.994036	1.12657	0.640601	2.07643	0.795229	0.0662691	0	0.70687	0.740004	0	0.110448	5.73227	0	0	0	0	0	0	0	0	0	0	0	0	0.0331345	0.0110448	0.0110448	19.3064	2.1427	0.441794	0	0.949856	0.0994036	0	6.32869
GRC0446	0	0.130261	0	11.5526	2.17374	0.236099	0.0162827	0	0	0	0.0325653	0	0.024424	19.7997	1.80738	0.928112	0.496621	1.58756	0.162827	0.0325653	0.024424	0.130261	0.309371	0	0	4.19279	0	0	0	0	0	0	0	0	0	0	0	0.00814133	0.00814133	0	0.00814133	20.9395	2.89017	0.154685	0	0.227957	0	0	6.18741
GRC0447	0.0087581	0.210194	0	15.2654	2.91645	1.4626	0.0700648	0	0	0	0	0	0.0963391	15.2829	1.99685	0.455421	0.814503	1.64652	0.341566	0.0175162	0	0.087581	2.26835	0	0.175162	2.94272	0	0	0	0	0	0	0	0	0	0.0087581	0	0	0	0	0	9.52881	4.23016	0.166404	0	0.218953	0	0	3.7835
GRC0448	0	0.0735491	0.0133726	12.2693	14.3889	1.00963	0.0200588	0.0133726	0	0	0.254079	0	0.274137	17.264	4.13212	0.387804	0.207275	4.13212	0.193902	0.0334314	0	0.173843	1.47098	0	0.0401177	2.05937	0	0	0	0	0	0	0	0	0	0	0	0	0	0	0	13.6333	0.929393	0.0601765	0	0.28751	0	0	2.72132
GRC0449	0	0.0437685	0	16.8071	11.8175	0.273553	0.0656527	0	0	0	0.0875369	0	0.0547106	18.4594	4.5738	0.175074	0.404858	2.96531	0.787832	0.0437685	0	0.0875369	1.02856	0	0.15319	4.01576	0	0	0	0	0	0	0	0	0	0.0109421	0	0	0	0	0	8.15188	1.28023	0.0437685	0	0.229784	0	0	2.02429
GRC0450	0	0.1868	0.00889521	10.0338	5.80857	0.604875	0.0266856	0	0	0	0.827255	0	0.0978474	30.0747	5.09696	0.498132	0.106743	3.83384	0.329123	0.0978474	0.0444761	0.0355809	0.257961	0	0	0.960683	0	0	0	0	0	0	0	0.00889521	0	0	0	0	0	0	0	12.7468	0.320228	0.0266856	0	1.23643	0	0	3.64704
GRC0458	0	0.213311	0	7.95648	0.234642	0.618601	0.0213311	0	0	0	0	0	0.255973	9.72696	0.554608	1.02389	0.362628	0.149317	0.639932	0.0213311	0	0.575939	1.70648	0.0213311	0.0639932	8.02048	0	0	0	0	0	0	0	0	0	0	0	0	0	0.0213311	0	16.7662	1.04522	0.426621	0	0.938567	0	0.0426621	9.70563
GRC0459	0.12693	0.571187	0.0211551	6.2619	0.698117	0.296171	0	0	0	0	0.105775	0	0.211551	18.1299	0.782737	1.73472	0.676962	0.550032	0.740427	0.0211551	0	0.275016	0.528877	0	0	3.99831	0	0	0	0	0	0	0	0	0	0	0	0	0	0	0	13.8143	0.550032	0.148085	0	1.07891	0	0	8.96975
GRC0460	0	1.05642	0	5.85834	0.672269	0.360144	0	0	0	0	0.0960384	0	0.456182	21.3205	0.57623	1.77671	0.432173	0.480192	0.936375	0.0240096	0	0.60024	0.336134	0	0	6.7467	0	0	0	0	0	0	0	0.0240096	0	0	0	0	0.0480192	0	0	12.9652	0.216086	0.168067	0	1.0084	0	0.0240096	6.98679
GRC0461	0.0573833	0.726855	0	6.886	1.12854	0.325172	0.0191278	0	0	0	0.114767	0	0.114767	19.166	0.363428	1.51109	0.478194	0.535578	0.956389	0	0	0.210406	0.248661	0	0.0191278	4.85845	0	0	0	0	0	0	0	0.0765111	0	0	0	0	0.0573833	0	0.0191278	16.0865	0.592961	0.153022	0	0.879878	0.0573833	0.0573833	8.72226
GRC0464	0	0.184502	0	13.5055	1.69742	0.590406	0	0	0	0	0.0369004	0	0.885609	21.7712	3.46863	1.25461	1.73432	1.84502	2.84133	0	0	0.516605	0.369004	0	0	0.516605	0	0	0	0	0	0	0	0	0	0	0	0	0	0	0	7.15867	0.0738007	0	0	0.664207	0	0	2.95203
GRC0465	0.0471254	0.0942507	0	14.1376	3.81715	1.79076	0.0942507	0	0	0	0	0	0.188501	27.427	0.235627	0.282752	3.39303	1.08388	1.60226	0.188501	0	0.235627	0.424128	0	0	0.188501	0	0	0	0	0	0	0	0	0	0	0	0	0	0	0	8.76532	0.141376	0.0471254	0	0.0942507	0	0	3.1574
GRC0466	0	0.260999	0	13.1245	5.1827	1.305	0.0745712	0	0	0	0	0	0.111857	19.3885	1.11857	0.59657	3.13199	1.45414	1.41685	0	0	0.782998	0.59657	0.0372856	0	0.484713	0	0	0	0	0	0	0	0	0	0	0	0	0	0	0	8.76212	0.298285	0	0	0.186428	0	0	3.39299
GRC0467	0	0.108254	0	10.0135	0.541272	1.27199	0	0	0	0	0	0	0.351827	35.2097	0.351827	2.13802	0.351827	1.40731	0.811908	0.108254	0	0.0811908	0.703654	0	0	3.46414	0	0	0	0	0	0	0	0	0	0	0	0	0	0	0	8.11908	0.324763	0	0	0.243572	0	0	7.25304
GRC0468	0	2.17528	0.0418323	6.90232	1.00397	0.0627484	0.0836645	0	0	0	0	0	0.669316	20.1841	1.25497	0.92031	0.501987	0.836645	2.4681	0.27191	0	0.188245	0.397406	0	0	0.0627484	0	0	0	0	0	0	0	0	0	0	0	0	0.0209161	0	0	12.8634	0.543819	0.104581	0	0.543819	0	0	3.32566
GRC0469	0	0.166144	0.0184604	1.52298	0	0.0276906	0	0	0	0	0	0	0.0092302	12.5715	0.90456	0.166144	0.341517	0.655344	0.618423	0.119993	0	0	0.535352	0.0092302	0	0.046151	0	0	0	0	0	0	0	0.0092302	0	0	0	0	0	0	0	10.827	0.0553812	0.0276906	0	0.0830718	0	0	4.36589
GRC0470	0	0.170221	0	7.69	3.03394	2.39311	0	0.0400521	0	0	0.0300391	0	0.290377	33.2032	4.18544	1.14148	0.490638	2.99389	1.34174	0	0.010013	0.0300391	0.881145	0	0	2.21288	0	0	0	0	0	0	0	0.010013	0	0	0	0	0.0500651	0.010013	0	7.54981	0.10013	0.010013	0	1.32172	0	0	2.28297
GRC0471	0	0.788091	0	3.17738	1.22592	0.0625469	0	0	0	0	0	0	0.0875657	28.8717	0.81311	3.08982	0.362772	0.988241	0.763072	0.0250188	0	0.100075	0.350263	0	0.0125094	0.312735	0	0	0	0	0	0.0125094	0	0.0125094	0	0	0	0	0.0125094	0	0.0125094	11.5587	0.900676	0.0625469	0	0.825619	0	0	6.1296
GRC0472	0	0.646987	0.0404367	1.25354	0	0	0.0404367	0.12131	0	0	0	0	0	27.3757	0.12131	0.0808734	0.24262	0.525677	0.525677	0.0808734	0	0	0.566114	0	0	0.0404367	0	0	0	0	0	0	0	0	0	0	0	0	0.12131	0	0	13.0611	0	0	0	0.161747	0	0	13.1419
GRC0473	0	1.98282	0.115664	4.95704	0	0	0	0	0	0	0.0165235	0	0	9.6497	0.132188	0.231328	0.346993	1.04098	0.974884	0.0330469	0.0330469	0	0.627892	0.0330469	0	0.115664	0	0	0	0	0	0	0	0	0	0	0	0	0	0	0	17.4488	0.0165235	0	0	0.214805	0	0	8.44349
GRC0474	0.00845809	0.727396	0.0253743	4.87186	1.21796	0.0507485	0.0169162	0.00845809	0	0	0	0	0.093039	18.6332	1.19259	0.405988	1.31946	0.372156	1.07418	0.0169162	0	0.0422905	0.651273	0	0	0.608982	0	0	0	0	0	0	0	0.0169162	0	0	0	0	0.0338324	0.00845809	0.00845809	16.6371	1.35329	0.126871	0	0.439821	0	0	6.78339
GRC0475	0.00521866	0.433149	0.0208746	1.0333	0.00521866	0	0.00521866	0	0	0	0	0	0.0260933	10.0772	0.187872	0.824549	0.365306	0.333994	0.0678426	0.0730613	0	0	0.735831	0.0365306	0	0.0365306	0	0	0	0	0	0	0	0.00521866	0	0	0	0	0.0991546	0.0104373	0	16.0891	0.015656	0.0521866	0	0.130467	0	0	7.90105
GRC0476	0.00568311	0.289839	0	4.7113	0.772903	0.0170493	0.0170493	0	0	0	0.00568311	0	0.136395	18.4758	1.86406	0.198909	1.72198	0.380768	1.05706	0.0170493	0	0.0454649	0.448966	0	0	0.551262	0	0	0	0	0	0	0	0.00568311	0	0	0	0	0.443283	0	0.00568311	3.91566	0.125028	0.0227324	0	0.0681973	0	0	2.47784
GRC0477	0	0.105974	0	12.1539	0.417274	0.152338	0.00662339	0.0264936	0	0	0.271559	0	0.377533	29.1429	13.3064	0.715327	1.69559	2.39105	0.794807	0.0728573	0.132468	0.165585	0.503378	0	0.00662339	4.04027	0	0	0	0	0	0	0	0	0	0	0	0	0.172208	0	0	3.96741	0.033117	0.00662339	0	0.0397404	0	0	2.55001
GRC0478	0	0.517175	0	11.7175	3.07989	1.83713	0	0.0540332	0	0	0.0154381	0	0.123504	31.1772	5.65033	0.347356	1.37399	2.08414	2.47781	0	0	0.594365	1.57468	0.0154381	0	0.764184	0	0	0	0	0	0	0	0.00771903	0	0	0	0	0.0849093	0	0.00771903	7.89657	0.169819	0.0617522	0	0.231571	0	0	2.58587
GRC0479	0	0.254635	0	3.56489	0.286465	0.342166	0	0.023872	0	0	0	0	0.167104	31.8214	3.85136	0.366038	0.318294	0.652503	0.604758	0.00795735	0	0.0397867	0.724119	0	0	0.190976	0	0	0	0	0	0	0	0	0	0	0	0	0.0318294	0.0159147	0	16.4399	0.596801	0.0557014	0	0.214848	0	0	3.77178
GRC0480	0.064914	0.722168	0.0486855	9.16099	2.91302	0.292113	0.0243427	0.0162285	0	0	0.0567997	0	0.146056	17.1779	0.559883	2.08536	1.47679	1.19279	0.965596	0.00811425	0	0.332684	0.162285	0	0	3.01039	0	0	0	0	0	0	0	0	0	0	0	0	0.162285	0	0	15.8634	0.908796	0.170399	0	0.641026	0	0	8.64167
GRC0481	0.0618142	0.834492	0.0154536	9.42667	3.1448	0.494514	0.0386339	0.0386339	0	0	0	0	0.162262	15.8785	0.363159	2.3953	1.25947	1.22856	0.865399	0	0	0.309071	0.0927214	0	0	4.57425	0	0	0	0	0	0	0	0.0231803	0	0	0	0	0.123628	0	0.0231803	15.0363	0.494514	0.278164	0	0.471334	0	0.0154536	9.21805
GRC0482	0.0290698	0.726744	0.0799419	8.03779	2.97238	0.515988	0	0.00726744	0	0	0.0290698	0	0.109012	11.9622	0.261628	1.37355	0.625	0.821221	0.850291	0	0	0.239826	0.276163	0.00726744	0.0145349	3.33576	0	0	0	0	0	0	0	0.00726744	0	0	0	0	0.130814	0.0145349	0	17.6962	2.29651	0.428779	0	0.864826	0	0	11.5334
GRC0483	0.00671456	0.604311	0.0671456	6.62727	1.75922	0.355872	0.0134291	0	0	0	0	0	0.16115	16.5715	0.255153	1.72564	0.993755	0.671456	0.698315	0	0	0.275297	0.0268583	0	0	3.31028	0	0	0	0	0	0	0	0.0201437	0	0	0	0	0.188008	0	0	14.8996	1.13476	0.241724	0	0.678171	0	0.00671456	13.973
GRC0484	0.0111161	0.700311	0.00555803	6.88084	1.38395	0.294575	0	0	0	0	0	0	0.127835	16.6018	0.439084	1.65629	1.21165	0.666963	1.01712	0.00555803	0	0.233437	0.133393	0	0	2.45665	0	0	0	0	0	0	0	0	0	0	0	0	0.150067	0	0.00555803	15.2846	1.3506	0.138951	0	1.43397	0	0.0111161	13.556
GRC0485	0.03462	0.980901	0.01154	6.99902	1.93872	0.455831	0.01154	0.01731	0	0	0.00577001	0	0.0634701	20.4951	0.37505	1.80601	1.34441	0.905891	0.669321	0.0403901	0	0.24234	0.15579	0	0	2.46956	0	0	0	0	0	0.00577001	0	0.01154	0	0	0	0	0.19618	0.00577001	0	14.7597	1.02129	0.2308	0	0.998211	0	0.01731	9.86094
GRC0486	0	0.884688	0.048476	6.18069	2.88432	0.381749	0.012119	0.0060595	0	0	0.0424165	0	0.151488	15.2639	0.24238	1.17554	0.921045	0.896807	0.811974	0	0	0.302975	0.199964	0	0.024238	1.70878	0	0	0	0	0	0	0	0.0181785	0	0	0	0	0.157547	0.012119	0.012119	14.0459	2.02387	0.357511	0	0.993759	0	0	13.3915
GRC0487	0.018577	0.699734	0.0619233	6.66295	1.55428	0.328194	0.018577	0.00619233	0	0	0.0309617	0	0.111462	15.2393	0.328194	1.64097	0.959812	0.45204	0.767849	0	0	0.191962	0.284847	0	0	2.45216	0	0	0	0	0	0	0	0.00619233	0	0	0	0	0.148616	0	0	15.2889	1.5357	0.117654	0	0.730695	0	0	12.9172
GRC0488	0.0323154	0.355469	0.0161577	9.27452	3.06996	0.323154	0	0	0	0	0	0	0.274681	17.628	0.500889	0.888673	1.47035	1.21183	0.8402	0.0161577	0	0.323154	0.177735	0	0.0161577	3.87785	0	0	0	0	0	0	0	0	0	0	0	0	0.258523	0	0	14.6066	1.2603	0.177735	0	0.468573	0	0.0161577	10.761
GRC0489	0	0.697924	0.071582	6.65712	2.07588	0.393701	0	0	0	0	0.035791	0	0.0894775	14.3164	0.322119	1.28848	0.876879	0.805297	0.733715	0.0178955	0	0.501074	0.232641	0	0	1.55691	0	0	0	0	0	0	0	0	0	0	0	0	0.35791	0	0.0178955	15.7122	1.48533	0.447387	0	0.984252	0	0.035791	14.4596
GRC0490	0	0.764916	0.127486	7.06272	1.58083	0.305966	0	0	0	0	0.0254972	0	0.0764916	14.9669	0.433452	1.8613	0.943396	0.662927	0.866905	0	0	0.331464	0.382458	0	0	2.88118	0	0	0	0	0	0	0	0	0	0	0	0	0.331464	0	0	13.8705	1.68281	0.152983	0	0.739419	0	0	12.9271
GRC0491	0	0.21395	0	8.85751	3.16645	0.599059	0	0	0	0	0.813008	0	0.12837	13.1365	7.35986	0.684638	0.684638	0.813008	1.24091	0.0427899	0	1.7116	0.342319	0	0	6.88917	0	0	0	0	0	0	0	0	0	0	0	0	0	0	0	19.8545	0.556269	0.0427899	0	1.15533	0	0	5.5199
GRC0492	0	0.29347	0	6.7865	1.65077	0.807043	0	0	0	0	0.183419	0	0.0366838	21.7535	9.64784	1.24725	0.696992	1.68745	2.42113	0	0	1.3573	0.403522	0	0.110051	5.53925	0	0	0	0	0	0	0	0	0	0	0	0	0.146735	0	0	11.9589	0.330154	0	0	0.696992	0	0	5.6493
GRC0493	0	0.209534	0	10.3457	5.55265	4.24306	0	0	0	0	0.0523834	0	0.0523834	21.582	7.72656	0.419068	0.864327	0.445259	0.785752	0.0523834	0	1.07386	0.130959	0	0	3.01205	0	0	0	0	0	0	0	0	0	0	0	0	0.0261917	0	0	9.40283	1.07386	0.0523834	0	0.523834	0	0	4.60974
GRC0494
GRC0495	0.0405515	0.081103	0	10.5434	0.81103	1.70316	0.0405515	0	0	0	0	0	0.689376	26.3179	4.33901	0.364964	0.932685	0.729927	0.283861	0.121655	0	0.162206	0.243309	0	0	0.283861	0	0	0	0	0	0	0	0	0	0	0	0	0.162206	0.0405515	0	14.3552	1.13544	0.243309	0	0.689376	0	0	4.98783
GRC0496	0	0.315457	0	10.8833	9.38486	1.02524	0	0	0	0	0	0	0.197161	19.0457	2.16877	0.157729	0.473186	0.985804	0.35489	0.0394322	0	0.828076	0.197161	0	0	0.236593	0	0	0	0	0	0	0	0	0	0	0	0	0.0788644	0	0	17.5079	1.57729	0.197161	0	0.630915	0	0	4.4164
GRC0497	0	0.378358	0	10.1778	1.74045	0.870223	0.0756716	0	0	0	0.0378358	0	0.681044	18.6152	2.83768	1.02157	0.71888	2.15664	0.983731	0.189179	0	0.45403	0.227015	0	0	5.63753	0	0	0	0	0	0	0	0	0	0	0	0	0	0.0756716	0.0378358	16.2694	0.983731	0.264851	0	0.794552	0	0.0378358	4.6538
GRC0498	0	0.268097	0	8.73229	2.98736	1.83838	0	0	0	0	0	0	0.076599	23.9755	8.57909	0.80429	0.497894	2.79586	1.14899	0.114899	0	0.727691	0.497894	0	0.0382995	2.71926	0	0	0	0	0	0	0	0	0	0	0	0	0.076599	0	0	10.2643	0.919188	0.114899	0	0.727691	0	0	5.74493
GRC0499	0	0.200965	0	5.98875	1.00482	1.20579	0	0	0	0	0	0	0.643087	19.2122	3.37621	0.763666	0.844051	1.1254	2.89389	0.0803859	0	0.924437	0.482315	0	0.0401929	8.60129	0	0	0	0	0	0	0	0	0	0	0	0	0.0803859	0	0	15.635	0.361736	0.120579	0	1.08521	0	0	7.19453
GRC0500	0	0.0775494	0	6.5917	1.93874	0.814269	0.155099	0	0	0	0	0	0.271423	32.3381	1.27957	1.70609	0.504071	0.620396	1.12447	0	0	0.465297	0.193874	0	0.0387747	2.32648	0	0	0	0	0	0	0	0	0	0	0	0	0.0387747	0	0	12.5242	0.620396	0.232648	0	0.620396	0	0	6.35905
GRC0501	0	0.211977	0	13.0896	0.900901	0.370959	0.0529942	0	0	0	0.0529942	0	0.423953	20.5087	3.76259	0.582936	0.63593	0.794913	1.32485	0	0	0.582936	0.264971	0	0.0529942	1.74881	0	0	0	0	0	0	0	0.0529942	0	0	0	0	0.158983	0	0	13.6725	0.953895	0.0529942	0	0.63593	0	0	4.71648
GRC0502	0.0813008	0.243902	0	8.82114	1.86992	1.66667	0.0813008	0	0	0	0	0	0.203252	17.0732	10.0813	0.650407	0.731707	1.46341	0.731707	0.0406504	0	0.365854	0.284553	0.0406504	0.0406504	2.88618	0	0	0	0	0	0	0	0	0	0	0	0	0.121951	0	0.0406504	16.2195	0.772358	0.203252	0	1.01626	0	0.0813008	5.77236
GRC0503
GRC0504	0.282406	0.706015	0.0847218	5.02683	0.0282406	4.37729	0.0564812	0	0	0	0	0	0.141203	7.34256	0.0847218	0.169444	0.310647	0.508331	1.32731	0.0564812	0	0.0282406	3.6148	0.0282406	0	22.3101	0	0	0	0	0	0	0	0	0	0	0	0	0.112962	0.367128	0	11.6916	0.818978	0.734256	0	0.310647	0	0	6.80599
GRC0505	1.66624	0.974109	0.0769034	6.87003	0.46142	1.5637	0.0256345	0	0	0	0	0	0.384517	13.7144	1.53807	2.25583	0.384517	0.589592	0.179441	0.102538	0	0.128172	2.02512	0.0256345	0	8.485	0	0	0	0	0.0512689	0.0256345	0	0	0	0	0	0	0.256345	2.15329	0	10.5101	0.820302	1.6406	0	0.948475	0	0	7.76724
GRC0506
GRC0507
GRC0508
GRC0509	0.343584	0.343584	0	1.97561	0.0257688	0.62704	0.00858959	0	0	0	0	0	0.171792	17.9608	0.00858959	0.197561	0.584092	0.223329	0.953444	0.266277	0	0	5.32555	0	0	34.6504	0.00858959	0.283456	0	0	0.00858959	0	0	0	0	0	0	0	0.0687167	0.334994	0	9.88662	0.0687167	0.309225	0	0.197561	0	0	2.74008
GRC0510	0.95986	1.87609	0.04363	0.61082	0	0	0	0	0	0	0	0	0	37.1291	0.08726	0.74171	0.56719	0	0.21815	0.13089	0	0	0.52356	0	0	3.83944	0	0.69808	0	0	0	0	0	0.04363	0	0	0	0	0	0.04363	0	6.23909	0	0.04363	0	0.17452	0	0.13089	6.23909
GRC0511	6.98335	0.649614	0.0406009	9.78482	0.0812018	1.09622	0.0406009	0	0	0	0.0406009	0	0.0812018	12.9923	0.568413	5.03451	0.406009	0.324807	0.487211	0	0.121803	0.121803	0.162404	0	0.121803	6.41494	0	0	0	0	0	0	0	0	0	0	0	0	0.0406009	0	0.121803	12.5457	0.44661	0.0812018	0	0.690215	0	0	3.16687
GRC0512	0	0.483092	0	10.628	1.44928	1.31752	0	0.0439174	0	0	0	0	0.263505	12.4726	0.922266	0.790514	1.27361	0.746596	0.790514	0	0	0.307422	0.395257	0	0	4.91875	0	0	0	0	0	0	0	0	0	0	0	0	0.0439174	0	0	20.1142	1.27361	0.17567	0	0.702679	0	0	9.44225
GRC0513	0	0.526547	0	10.0044	0.702062	0.526547	0	0	0	0	0	0	0.263273	11.4524	0.965336	1.09697	1.00921	0.175516	1.31637	0.0438789	0	0.131637	0.351031	0.0438789	0	5.52874	0	0	0	0	0	0	0	0	0	0	0	0	0.0438789	0	0	21.5884	2.76437	0.0877578	0	0.833699	0	0	9.03905
GRC0514	0	1.0929	0	9.44575	1.05386	0.819672	0	0	0	0	0.039032	0	0.039032	11.5535	0.58548	0.429352	0.429352	0.9758	0.58548	0.117096	0	0.351288	0.58548	0.039032	0	5.26932	0	0	0	0	0	0	0	0	0	0	0	0	0	0	0	23.185	2.18579	0.351288	0	0.624512	0	0	9.17252
GRC0515	0	0.625	0	7.975	0	0.375	0.125	0	0	0	0.125	0	0.9	33.875	0.5	3.975	0.375	0.525	1.75	0.025	0	0.125	0.1	0	0	8.9	0	0	0	0	0	0	0	0	0	0	0	0.025	0	0	0	6.8	0.025	0.05	0	0.95	0	0.075	1.925
GRC0516	0	2.50324	0	7.12034	0.111255	0.259596	0.0556277	0	0	0	0.185426	0	0.686075	43.2783	0.834415	5.43297	0.593362	0.574819	1.66883	0	0	0.0556277	0.0556277	0	0	5.69256	0.0185426	0	0	0	0	0	0	0	0	0	0	0	0.0185426	0	0	7.41702	0	0.0370851	0	0.815872	0	0.203968	2.83701
GRC0517	0	0.619387	0	5.05833	0.0309693	0.237432	0.103231	0	0	0	0.712295	0	0.671002	30.2777	0.16517	4.25312	0.578094	0.371632	0.640033	0.0206462	0	0.0206462	0.103231	0	0	10.4986	0	0	0	0	0	0.0619387	0	0	0	0.0103231	0.0103231	0	0	0	0	4.60411	0.0103231	0.0722618	0	0.485186	0	0.371632	3.4376
GRC0518	0	0.0641437	0.0641437	4.84285	0.416934	0.128287	0.0320718	0	0	0	0.384862	0	0.609365	50.0641	0.769724	2.02053	1.0263	0.416934	1.12251	0.0320718	0	0	0.160359	0	0	8.91597	0	0	0	0	0	0	0	0	0	0	0	0	0	0	0	6.76716	0	0	0	0.160359	0	0	3.78448
GRC0519	0	0.309529	0	10.524	1.61397	1.10546	0	0	0	0	0.0221092	0	0.442184	20.7827	0.464294	0.641167	0.198983	1.10546	1.23812	0.0221092	0	0.221092	0.685386	0	0.0221092	5.2841	0	0	0	0	0	0	0	0	0	0	0	0	0	0	0	15.5649	0.751713	0.221092	0	0.596949	0	0	7.36237
GRC0520	0	0.1997	0	9.78532	1.32302	1.54768	0.0249626	0	0	0	0	0	0.399401	27.8832	3.51972	0.349476	1.12332	0.998502	1.7973	0.0249626	0	0.0748877	1.64753	0.0499251	0	4.36845	0	0	0.0249626	0	0	0	0	0.0249626	0	0	0	0	0.0998502	0	0.0499251	12.8807	0.449326	0.0748877	0	0.898652	0	0	5.16725
GRC0521	0	0.242836	0	11.219	2.03983	1.16561	0	0	0	0	0	0	0.194269	20.9811	0.971345	0.437105	0.971345	1.79699	1.74842	0	0	0.145702	2.86547	0	0	5.87664	0	0	0	0	0	0	0	0	0	0	0	0	0	0	0	15.3473	0.777076	0.0971345	0	1.40845	0	0	5.29383
GRC0522	0	0.571094	0	8.77142	1.75721	0.644311	0	0.0292869	0	0	0	0	0.234295	22.8584	1.20076	0.805389	0.805389	0.907893	1.66935	0.0146434	0	0.205008	1.09826	0	0	2.57724	0	0	0	0	0	0	0	0	0	0.0146434	0	0	0.161078	0	0.0146434	18.5093	0.863963	0.205008	0	0.629668	0	0	5.22771
GRC0523	0.0232666	0.325733	0	11.7031	2.3034	1.09353	0.0232666	0	0	0	0.0930665	0	0.2094	16.9846	0.395533	0.604933	0.721266	1.1168	2.04746	0.0697999	0	0.2094	0.511866	0.0232666	0.0465333	2.74546	0	0	0	0	0	0	0	0	0	0	0	0	0.0232666	0	0	21.9637	0.791066	0.1396	0	0.977199	0	0	6.91019
GRC0525	0.0119119	0.32162	0	10.0536	1.77487	1.15545	0	0	0	0	0	0	0.309708	28.9815	1.51281	0.607504	0.869565	1.65575	2.25134	0	0	0.178678	1.44133	0	0.0476474	4.96724	0	0	0	0	0	0	0	0	0	0.0119119	0	0	0.0595593	0	0	15.6045	0.595593	0.0952948	0	0.702799	0	0	3.919
GRC0526	0.102319	0.119372	0	13.3527	1.0573	1.36426	0	0	0	0	0	0	0.272851	24.2156	0.886767	0.511596	0.90382	0.682128	1.94407	0.0170532	0	0.085266	1.36426	0	0.0341064	8.18554	0	0	0	0	0	0	0	0	0	0	0	0	0	0	0	15.1432	1.27899	0.085266	0	0.409277	0	0	3.9734
GRC0527	0	0.288336	0	8.40105	1.53342	0.301442	0.0131062	0	0	0	0.0131062	0	0.222805	34.7575	1.07471	0.655308	0.943644	0.917431	1.87418	0.0131062	0	0.275229	0.733945	0	0	1.99214	0	0	0	0	0	0	0	0	0	0	0	0	0.0131062	0.0131062	0	14.8886	0.602883	0.104849	0	0.209699	0	0	4.98034
GRC0528	0.0184809	0.702273	0	6.57919	0.776197	0.887082	0	0	0	0	0	0	0.277213	19.8485	1.57087	0.498984	0.739235	1.12733	1.27518	0.0554426	0	0.110885	3.75162	0.110885	0.0554426	6.43134	0	0	0	0	0	0.0554426	0	0.0369617	0	0	0.0554426	0	0.110885	0.665311	0.0369617	12.0126	0.683792	0.979486	0	0.683792	0	0.0184809	4.91591
GRC0529	0.0128916	0.0902411	0	5.11796	0.48988	0.283615	0.0257832	0	0	0	0.103133	0	0.502772	37.0246	1.44386	1.16024	0.502772	1.05711	1.6888	0.0386747	0	0.180482	2.04976	0.0644579	0	3.77723	0	0	0	0	0	0	0	0	0	0	0	0	0	0	0	6.11061	0.232048	0.0386747	0	0.103133	0	0	3.23579
GRC0530	0	0.215983	0	7.5594	0.593952	0.107991	0	0	0	0	0.0539957	0	0.215983	44.1145	2.37581	1.07991	0.863931	1.72786	1.94384	0	0	0.485961	2.64579	0	0.107991	3.13175	0	0	0	0	0	0	0	0	0	0	0	0	0	0	0	7.77538	0.215983	0	0	0.323974	0	0	2.91577
GRC0531	0	0.110484	0.012276	6.01522	0.257795	0.270071	0.012276	0.012276	0	0	0.12276	0	0.503315	41.6646	2.6025	0.491039	1.00663	2.03781	1.87822	0.0736558	0	0.196415	2.95851	0.0368279	0.12276	4.7508	0	0	0	0	0	0	0	0	0	0	0	0	0	0.012276	0	7.0464	0.233243	0.0491039	0	0.331451	0	0	3.00761
GRC0532	0	0.0987264	0	5.2325	0.414651	0.779939	0	0	0	0	0.00987264	0	0.730576	33.3103	5.27199	0.385033	0.631849	1.50064	1.53026	0.0394906	0	0.108599	2.04364	0.0789811	0.0197453	7.80926	0	0	0	0	0	0	0	0.0197453	0	0	0	0	0	0	0.00987264	10.5144	0.167835	0.0394906	0	0.33567	0	0	4.21562
GRC0533	0.00773934	0.046436	0	4.73648	0.371488	0.35601	0.0541754	0	0	0	0.123829	0	0.402446	52.8055	2.1051	0.58045	0.681062	1.95031	1.9271	0.0773934	0	0.0928721	1.74135	0	0.0309574	2.72425	0	0	0	0	0	0	0	0.00773934	0	0	0	0	0.023218	0	0.00773934	4.94544	0.139308	0.023218	0	0.216701	0	0	2.21345
GRC0534	0.0359066	0.100539	0	4.33034	0.244165	0.459605	0.0143627	0	0	0	0.0359066	0	0.581688	50.1831	3.45422	0.48833	0.868941	2.05386	1.17774	0.0287253	0	0.136445	2.0754	0.00718133	0.043088	4.43806	0	0	0	0	0	0	0	0	0	0	0	0	0	0	0	6.21185	0.186715	0.0143627	0	0.244165	0	0	3.22442
GRC0535	0	0.0564107	0	5.85865	0.499637	0.6044	0.0564107	0	0	0	0.0402933	0	0.435168	46.4018	1.66009	0.636635	0.886453	1.47474	2.03884	0.0564107	0	0.104763	4.17439	0.0322347	0.072528	3.48134	0	0	0	0	0	0	0	0.0161173	0	0	0	0	0	0	0	7.1561	0.354581	0.024176	0	0.257877	0	0	3.58611
GRC0536	0	0.0657624	0	7.40649	0.682285	0.953555	0.0657624	0.0411015	0	0	0.106864	0	0.632963	37.4681	2.33457	0.789149	0.81381	1.11796	1.84957	0.0246609	0	0.213728	3.48541	0.0575421	0.0739827	4.291	0	0	0	0	0	0	0	0.0246609	0	0	0.0082203	0	0	0	0	7.99014	0.246609	0.082203	0	0.468557	0	0	4.17591
GRC0539	0.0118092	0.147615	0.0177137	8.79783	0.513699	0.289325	0.0354275	0.00590458	0	0	0.0236183	0	0.342466	25.065	0.555031	0.838451	0.637695	0.431034	1.07463	0.00590458	0	0.377893	0.466462	0.00590458	0.0118092	1.61786	0	0	0.0295229	0	0	0	0	0.0118092	0	0.0354275	0.00590458	0	0.0177137	0	0	25.4487	1.34624	0.100378	0	0.743977	0.00590458	0.0177137	5.23146
GRC0540	0.0119546	0.257023	0.0179319	12.2714	0.842797	0.627615	0.0597729	0	0	0	0.0119546	0	0.537956	21.9845	0.460251	0.914525	0.783025	1.73939	0.986252	0.0358637	0	0.442319	0.298864	0.00597729	0.041841	4.5009	0.00597729	0	0	0	0	0	0	0.0298864	0	0	0	0	0	0	0	20.0658	0.436342	0.083682	0	0.932457	0	0	5.33174
GRC0541	0	0.278802	0.0343141	22.9647	0.797804	0.716308	0.0943639	0.00857854	0	0	0.0729176	0	1.20957	22.4157	0.23162	0.699151	0.591919	0.707729	0.737754	0.00428927	0	0.58763	0.364588	0	0.0600498	4.91979	0.00428927	0	0.00428927	0	0	0	0	0.0514712	0	0.0128678	0.00428927	0	0.0214463	0	0	14.7465	0.29167	0.0257356	0	0.47182	0	0	5.74333
GRC0542	0.0041425	0.211268	0	11.7564	0.787075	0.509528	0.0124275	0	0	0	0.0372825	0	0.372825	31.8766	0.92792	0.67937	0.56338	1.35046	1.55344	0.0124275	0	0.356255	0.567523	0.008285	0.0041425	2.84176	0.008285	0	0	0	0	0	0	0.120133	0.0041425	0.0455675	0	0	0.0207125	0	0.0041425	14.4035	0.575808	0.0704225	0	0.505385	0	0	5.31069
GRC0544	0.0188798	0.0818125	0.00629327	6.72121	0.383889	0.276904	0.0251731	0	0	0	0.0377596	0	0.320957	45.601	1.11391	0.830711	0.648206	0.61674	1.69918	0.0755192	0	0.0692259	0.975456	0	0	0.90623	0.0125865	0.00629327	0	0	0	0	0	0	0	0	0	0	0.00629327	0	0.00629327	5.06608	0.0440529	0.0188798	0	0.251731	0	0	1.65513
GRC0546	0.0179641	0.113772	0.0179641	8.13772	0.814371	0.281437	0.0359281	0	0	0	0.0898204	0	0.449102	34.6467	0.994012	1.81437	0.676647	0.724551	1.92814	0.0718563	0.00598802	0.227545	1.23952	0.0239521	0	2.88024	0	0.00598802	0	0	0	0	0	0.00598802	0	0.00598802	0	0	0.0179641	0	0	11.7964	0.161677	0.0179641	0	0.766467	0	0	4.68862
GRC0547	0	0.0529101	0.0132275	4.80159	0.330688	0.238095	0	0	0	0	0.0529101	0	0.277778	38.7037	1.17725	0.462963	0.608466	0.608466	1.26984	0.026455	0	0.171958	2.39418	0.026455	0	2.30159	0	0	0	0	0	0	0	0	0	0	0	0	0	0	0.0132275	14.3519	0.0925926	0	0	0.304233	0	0	2.87037
GRC0548	0	0.127747	0	8.78896	1.25192	0.306592	0	0	0	0	0.038324	0	0.306592	32.1283	1.39244	1.94175	0.894226	0.983648	2.00562	0.0766479	0	0.35769	2.88707	0.0510986	0	2.22279	0	0	0	0	0	0	0	0	0	0	0	0	0	0	0	10.884	0.127747	0.0127747	0	0.344916	0	0	3.64078
GRC0549	0.085751	0.343004	0	6.64571	0.357296	0.214378	0.0714592	0	0	0	0.0428755	0	0.142918	47.8777	0.614549	2.98699	0.557382	1.18622	0.814635	0.0428755	0	0.0428755	0.0428755	0	0	0.242961	0	0	0	0	0	0	0	0	0	0.0142918	0	0	0.0714592	0.0285837	0	6.97442	0.31442	0.100043	0	0.171502	0	0	4.15893
GRC0550	0.895255	0.588311	0	7.41783	0.818519	0.19184	0.0383681	0	0	0	0.0255787	0	0.19184	32.3699	0.716204	4.60417	0.383681	1.04873	0.818519	0.0127894	0	0.115104	0.115104	0	0	0.383681	0	0	0	0	0	0	0	0.0255787	0	0.0639468	0	0	0.0639468	0	0	9.84781	0.652257	0.20463	0	0.179051	0	0.0255787	5.02622
GRC0551	0	0.607903	0	6.231	0.425532	0.121581	0.0759878	0	0	0	0.0151976	0	0.197568	28.7234	0.273556	4.49848	0.790274	0.866261	0.896657	0.0759878	0	0.121581	0.0303951	0	0	0.50152	0	0	0	0	0	0	0	0	0	0	0	0	0	0	0	10.7295	0.395137	0.0455927	0	0.334347	0	0.0303951	7.37082
GRC0552	0.269925	0.596676	0	4.80182	0.0994459	0.170479	0.0568263	0	0	0	0.0284131	0	0.156272	43.5857	0.355164	2.58559	0.710328	0.525643	1.60534	0.0852394	0.0284131	0.0994459	0.0284131	0	0	1.44907	0	0	0	0.0142066	0	0	0	0	0	0.0284131	0	0	0.0284131	0	0	7.88464	0.0710328	0.0994459	0	0.483023	0	0.0426197	5.4127
GRC0553	0	1.05012	0	5.34606	0.190931	0.0477327	0.0477327	0	0	0	0	0.0477327	0.190931	42.7208	0.572792	3.00716	1.19332	0.381862	1.14558	0	0	0.238663	0.0954654	0	0	1.09785	0	0	0	0	0	0	0	0	0	0	0	0	0.0477327	0	0	8.87828	0	0	0	0.238663	0	0.190931	6.06205
GRC0554	0.217348	0.316143	0.0197589	3.14167	0.0197589	0	0.118554	0	0	0	0	0	0.0592768	59.8893	0.138313	2.213	0.592768	0.493974	4.54456	0.0395179	0.0395179	0.0592768	0.0395179	0	0	0.138313	0	0	0	0	0	0	0	0	0	0.0790358	0	0	0.0395179	0	0	3.20095	0.0395179	0.0395179	0	0.0790358	0	0.0987947	4.70263
GRC0555	0	0.109041	0	11.4039	3.04407	0.354384	0	0	0	0	0.00908678	0	0.199909	33.3576	2.8896	0.717856	0.50886	1.00863	0.463426	0.0454339	0	0.0726942	1.29941	0.0999546	0.0181736	1.99909	0	0	0	0	0	0	0	0.00908678	0	0	0	0	0.00908678	0	0	8.90504	1.87188	0.081781	0	0.490686	0	0	4.01636
GRC0556	0	0.05001	0	1.77035	0.05001	0.30006	0	0	0	0	0	0	0.05001	63.1426	1.19024	0.210042	0.180036	0.190038	0.110022	0.020004	0	0.060012	0.560112	0.090018	0	1.87037	0	0	0	0	0	0	0	0	0	0	0	0	0.020004	0	0	4.73095	0.040008	0	0	0.35007	0	0	1.27025
GRC0557	0.0131657	0.0526628	0	5.8719	0.599039	0.283062	0.0131657	0	0	0	0.210651	0	1.57988	38.7071	6.42486	0.757027	1.84978	0.585873	0.678033	0.00658285	0	0.0658285	1.12567	0.00658285	0.00658285	2.85037	0	0	0	0	0	0	0	0	0	0.00658285	0	0	0.0789941	0	0	6.91857	0.467382	0.0789941	0	0.177737	0	0.0131657	2.9557
GRC0558	0	0.274223	0	6.12431	1.09689	0.182815	0	0.0914077	0	0	0.0914077	0	0.0914077	31.6271	3.19927	0.548446	1.46252	1.1883	1.46252	0	0	0	2.55941	0.0914077	0	0.365631	0	0	0	0	0	0	0	0	0	0	0	0	0	0	0	5.39305	0.0914077	0.0914077	0	0.639854	0	0	3.10786
GRC0559	0	0.594732	0	7.81648	2.54885	0.169924	0	0	0	0	0.0849618	0	0.424809	25.8284	1.69924	0.254885	1.52931	1.18946	1.27443	0.0849618	0.0849618	0	0.849618	0	0	0.424809	0	0	0	0	0	0	0	0	0	0	0	0	0.0849618	0	0	8.49618	0.0849618	0	0	0.934579	0	0	3.48343
GRC0560	0	0.87073	0	25.787	2.41125	0.200938	0	0.0669792	0	0	0	0	0.133958	8.90824	2.61219	0.401875	4.15271	5.1574	3.14802	0	0	12.5251	0.334896	0	0	0.0669792	0	0	0	0	0	0	0	0	0	0	0	0	0	0	0	7.0998	0.267917	0.267917	0	0.200938	0	0	4.82251
GRC0561	0	0.122324	0	9.48012	6.66667	0.550459	0	0	0	0	0.733945	0	0	19.1437	4.58716	0.733945	13.6391	3.91437	1.40673	0	0	1.10092	1.10092	0.183486	0	0.244648	0	0	0	0	0	0	0	0	0	0	0	0	0	0	0	7.70642	0.30581	0.30581	0	0.183486	0	0	7.03364
GRC0562	0	0.681818	0	3.18182	0.227273	0	0	0	0	0	0	0	0.151515	40.5303	5	2.12121	0.984848	0.151515	2.34848	0	0	0.0757576	0	0	0	0	0	0	0	0	0	0	0	0	0	0	0	0	0	0	0	2.80303	0	0.151515	0	0.151515	0	0	1.81818
GRC0563	0	0	0	3.09278	0.475813	0	0	0	0	0	0	0	0.475813	30.6899	15.3846	1.90325	4.04441	1.03093	0.555115	0	0	1.11023	0.317209	0	0	0.555115	0	0	0	0	0	0	0	0	0	0	0	0	0.0793021	0	0	4.59952	0	0.0793021	0	0	0	0	3.40999
GRC0564	0.103734	0.138313	0	4.94467	0.242047	0	0.0691563	0	0	0	0.103734	0	0.38036	60.0277	7.1231	1.34855	0.449516	0.0691563	1.59059	0	0	0.103734	0.138313	0	0	0.103734	0	0	0	0	0	0	0	0	0	0	0	0	0	0	0	1.69433	0.0345781	0	0	0.0691563	0	0	0.518672
GRC0565	0	0.0418585	0	7.07409	0.586019	0.125576	0	0	0	0	0	0	1.29761	40.9795	14.5668	1.2139	8.28799	1.88363	0.962746	0	0	0.334868	0.083717	0.083717	0	0.502302	0	0	0	0	0	0	0	0	0	0	0	0	0	0	0	3.76727	0	0	0	0.125576	0	0	1.17204
GRC0566	0	0.0506714	0	39.245	2.17887	0.734735	0	0.0506714	0	0	0.0760071	0	0.329364	10.2103	4.43375	0.380035	7.22067	5.16848	3.49633	0.0760071	0	7.06866	0.684064	0	0	0.481378	0	0	0	0	0	0	0	0	0	0	0	0	0.0253357	0	0	2.73626	0.278693	0.202686	0	0.17735	0	0	2.30555
GRC0567	0	0.143266	0	10.6017	1.00287	2.5788	0	0	0	0	1.00287	0	0.143266	11.6762	4.44126	0	18.9112	2.50716	1.5043	0	0	0.286533	2.3639	0.573066	0	0.931232	0	0	0	0	0	0	0	0	0	0	0	0	0	0	0	3.58166	0	0.501433	0	0.286533	0	0	12.6791
GRC0568	0	0	0	4.03889	0.448766	0.448766	0.0747943	0	0	0	0.0747943	0	0.224383	55.8714	2.01945	0.822737	1.19671	0.822737	1.3463	0	0	0	0.448766	0	0	2.39342	0	0	0	0	0	0	0	0	0	0	0	0	0	0	0	6.28272	0.299177	0	0	0.822737	0	0	2.46821
GRC0569	0	0	0	5.50459	0	0.458716	0	0	0	0	0.0917431	0	0.275229	57.8899	1.2844	0.917431	0.825688	1.2844	1.10092	0	0	0	1.74312	0	0	8.16514	0	0	0	0	0	0	0	0	0	0	0	0	0.0917431	0	0.0917431	4.86239	0.0917431	0	0	0.183486	0	0	1.46789
GRC0570	0	0	0	2.7933	0.418994	0	0	0	0	0	0	0	0.139665	67.0391	3.07263	0.837989	0.837989	0.977654	0.27933	0.139665	0	0.139665	0.837989	0	0	0.837989	0	0	0	0	0	0	0	0	0	0	0	0	0	0	0	3.63128	0.139665	0	0	0.27933	0	0	0.837989
GRC0571	0	0	0	1.67095	0	0	0	0	0	0	0	0	0	61.8252	1.28535	1.54242	0.771208	0.128535	1.28535	0.128535	0	0	0	0	0	3.72751	0	0	0	0	0	0	0	0	0	0	0	0	0	0	0	3.98458	0	0.642674	0	0.385604	0	0	2.82776
GRC0572	0	0.0344471	0	8.16397	2.4113	0.792284	0.103341	0.0344471	0	0	0.0344471	0	0.172236	28.2811	5.9938	0.206683	12.8488	2.48019	4.65036	0	0.0688942	0	4.37478	0.275577	0	0.930072	0	0	0	0	0	0	0	0	0	0	0	0	0.0344471	0	0	5.02928	0.172236	0	0	0.103341	0	0	1.65346
GRC0573	0	0	0	10.3687	3.1682	0.921659	0.0576037	0	0	0	0	0	0.460829	34.2742	3.28341	0.633641	1.67051	3.053	2.88018	0.0576037	0	0.0576037	3.053	0.115207	0.115207	0.748848	0	0	0	0	0	0	0	0	0	0	0	0	0	0	0	6.45161	0.0576037	0	0	0.115207	0	0	2.36175
GRC0574	0	0.132333	0	10.0132	1.23511	0.74989	0	0.0882223	0	0	0.0441112	0	0.132333	42.479	5.60212	0.176445	1.85267	1.45567	2.11734	0	0	0	4.41112	0.220556	0	0.74989	0	0	0	0	0	0	0	0	0	0	0	0	0	0	0	5.02867	0.352889	0.0882223	0	0.0882223	0	0	2.07322
GRC0575	0	0	0	11.8619	3.6036	0.900901	0	0	0	0	0.15015	0	0.15015	40.5405	2.55255	0.15015	1.2012	2.4024	2.4024	0	0.15015	0	1.2012	0.3003	0.15015	0.750751	0	0	0	0	0	0	0	0	0	0	0	0	0	0	0	7.05706	0.600601	0	0	0.15015	0	0	2.55255
GRC0576	0	0.104221	0	9.06722	1.66754	0.104221	0	0	0	0	0	0	0.312663	6.82647	0	1.14643	0.312663	0.416884	0.416884	0	0	1.14643	0	0	0	0	0	0	0	0.0521105	0.156331	0	0	0	0	0	0	0.156331	11.3601	0	0	23.9187	1.77176	0.416884	0	1.87598	0	0	9.48411
GRC0577	0	0.223589	0	8.94354	1.17384	0	0	0	0	0	0	0	0.111794	3.80101	0	0.726663	0.111794	0.167691	0.503074	0	0	1.06205	0	0.0558971	0	0	0	0	0	0	0	0.447177	0	0	0	0	0	0	3.8569	0	0	35.0475	1.84461	0.111794	0	1.11794	0	0	9.67021
GRC0578
GRC0579	0	0.385299	0.0592768	9.7214	0.533491	0.17783	0	0	0	0.0592768	0.0296384	0	0.0889152	3.34914	0	0.17783	0	0.681683	0.0592768	0	0	0.889152	0.0296384	0	0	0	0	0	0.0296384	0.948429	0.207469	1.1559	0	0	0	0	0	0.118554	9.01008	0	0	22.377	1.48192	0.326023	0	1.98577	0	0	9.63248
GRC0582	0	0.232221	0.0870827	14.4267	3.0479	0.261248	0	0	0	0	0	0	0.0290276	2.61248	0.232221	0.435414	0.145138	0.232221	0.232221	0.0290276	0	2.14804	0	0	0	0	0	0	0.0580552	1.33527	0	2.11901	0	0	0	0	0	0	1.91582	0	0.0290276	29.1147	1.88679	0.870827	0	0.783745	0	0	6.99565
GRC0583
GRC0584	0.121581	0.668693	0.0607903	10.6991	0.455927	0.151976	0.0303951	0	0	0	0	0	0.0607903	6.71733	0	1.09422	0.121581	0.486322	0.364742	0	0	1.39818	0	0	0	0.0303951	0	0	0.0303951	0.0607903	0	0.942249	0.0303951	0	0	0	0	0	0.364742	0	0	27.9331	2.88754	1.12462	0	1.39818	0	0	8.1459
GRC0585
GRC0588
GRC0589	0	0.477931	0.0281136	14.1411	1.32134	0.39359	0	0	0	0	0	0	0.0281136	4.75119	0.0843407	1.06832	0.168681	0.590385	0.224909	0	0	1.40568	0.0562272	0.0281136	0	0	0	0	0	0.562272	0	1.20888	0	0	0	0	0	0	0.309249	0	0	23.5873	3.45797	0.759067	0	0.730953	0	0	6.4099
GRC0590	0	0.535714	0.178571	16.0714	3.83929	0.803571	0	0	0	0	0	0	0.178571	3.30357	0.0892857	0.803571	0.0892857	0.357143	0.178571	0.178571	0	1.78571	0	0	0	0.0892857	0	0	0.267857	0.267857	0.0892857	1.51786	0	0	0	0	0	0	0.0892857	0	0.0892857	20.4464	4.375	0.892857	0	1.69643	0	0	6.42857
GRC0591	0	0.358938	0	13.7832	1.22039	0.143575	0	0	0	0	0	0	0.0717875	4.88155	0.0717875	1.07681	0.28715	0	0.143575	0.0717875	0	1.7229	0	0	0	0	0	0	0.143575	3.37401	0	1.79469	0	0	0	0	0	0	0.215363	0	0	22.9002	4.16368	1.1486	0	0.5743	0	0	8.97344
GRC0594
GRC0595	0	0.392047	0	14.3937	0.924111	0.308037	0	0	0	0	0	0	0.112013	3.64044	0.196024	1.03612	0.924111	0.280034	0.868104	0.112013	0.0280034	1.42817	0.0280034	0	0	0.112013	0	0	0.140017	2.10025	0	0.196024	0	0	0	0	0	0	2.43629	0	0.0280034	23.1308	3.55643	0.896108	0	1.31616	0	0	7.22487
GRC0596	0	0.636402	0.0848536	6.87314	0.339415	0.0848536	0	0	0	0	0	0	0.212134	2.24862	0.0848536	0.593975	0.12728	0.169707	0.339415	0.0424268	0	1.18795	0	0	0	0	0.0424268	0	28.2563	0.975817	0	0.0424268	0	0	0	0	0	0	0.254561	0	0	17.8193	1.2728	0.381841	0	2.29105	0	0	7.50955
GRC0597
GRC0600
GRC0601	0	0.468165	0.280899	5.33708	1.31086	0.374532	0	0	0	0	0	0	0	4.40075	0	1.31086	0	0.093633	0.093633	0	0	1.40449	0	0	0	0	0	0	1.59176	1.31086	0	0	0	0	0	0	0	0	0.187266	0	0	31.0861	3.08989	1.31086	0	1.31086	0	0	9.64419
GRC0602
GRC0603
GRC0606
GRC0607	0	0.0531067	0.0531067	12.6394	10.9931	0.424854	0	0	0	0	0	0	0.0531067	7.70048	0.15932	0.955921	0.690388	0.531067	0.955921	0.0531067	0.212427	1.11524	0.106213	0	0	0	0	0	0.849708	0.531067	0	4.19543	0	0	0	0	0	0	0.106213	0	0	22.889	2.28359	0.212427	0	2.44291	0	0	3.34572
GRC0608
GRC0609
GRC0612	0.0290698	0.348837	0.0581395	12.4128	0.784884	0.0290698	0	0	0	0	0	0	0	7.99419	0.116279	5.02907	0.901163	0.261628	0.174419	0.0872093	0	2.26744	0.0290698	0	0	0.0290698	0	0	0.0581395	0	0	0.290698	0	0	0	0	0	0	0.174419	0	0	28.2849	1.74419	0.697674	0	0.581395	0	0	8.19767
GRC0613	0	0.198216	0.099108	15.3287	1.05715	0.132144	0	0	0	0.033036	0	0	0.033036	4.59201	0	1.98216	2.87413	0.264288	0.594648	0.033036	0	3.46878	0	0	0	0.066072	0	0	0	0.132144	0	0.561612	0	0	0	0	0	0	0.958044	0	0.066072	24.8761	2.37859	0.891972	0	1.45358	0	0	4.65808
GRC0614	0	0.462633	0	11.5302	0.284698	0.177936	0	0	0	0	0	0	0	4.09253	0.106762	0.355872	0.142349	0.177936	0.391459	0	0	0.711744	0.106762	0	0	0	0	0.0355872	0	0.640569	0.0711744	1.6726	0	0.0711744	0	0	0	0	0.854093	0	0	32.0641	1.53025	1.49466	0	0.88968	0	0	6.72598
GRC0615	0	0.739523	0	18.94	0.903862	0.0410846	0	0	0	0	0	0	0	4.31389	0.0410846	0.821693	0.287592	0.0821693	0.328677	0	0	2.71159	0.0410846	0	0	0	0	0	0.0410846	2.25965	0	0.0410846	0	0	0	0	0	0	0.123254	0	0.0410846	28.7592	2.21857	0.821693	0	1.56122	0	0	6.08053
GRC0618	0	0.453172	0.0251762	6.49547	11.5811	0	0.0251762	0	0	0	0.0503525	0	0.0755287	5.33736	0.0251762	0.881168	0.251762	0.20141	0.579053	0	0	1.20846	0	0	0	0	0	0	1.38469	5.03525	3.24773	0.478348	0	0	0	0	0	0.0503525	1.78751	0	0.0251762	18.9577	1.23364	0.855992	0	1.08258	0	0	6.24371
GRC0619	0	0.745445	0.0276091	7.3164	3.86527	0.0828272	0	0	0	0	0	0	0.0828272	4.91441	0.165654	0.855881	0.496963	0.165654	0.938708	0.0276091	0	0.386527	0	0	0	0	0	0	5.71507	0.800663	0	0.0276091	0	0	0	0	0	0	0.358918	0	0	21.9216	0.524572	0.855881	0	0.911099	0	0.0276091	8.08945
GRC0620	0	4.05446	0.0907716	7.50378	1.60363	0.0907716	0	0.0302572	0	0	0	0	0.181543	7.80635	0.393343	1.84569	0.2118	0.242057	0.605144	0.0907716	0	0.453858	0.0907716	0	0	0.0907716	0.0302572	0	0.0302572	0.786687	0.151286	1.39183	0	0	0	0	0	0	0.363086	0	0.0302572	19.9697	0.847201	0.453858	0	1.54312	0	0	11.7095
GRC0621	0	1.6554	0	7.83399	2.89112	0	0	0	0	0	0	0	0.163208	8.92982	0	1.6554	0.139893	0.116577	0.699464	0.116577	0	0.792726	0.0233155	0	0	0.0233155	0	0	0	0	0.233155	1.5155	0	0	0	0	0	0	0.139893	0.0233155	0	20.0047	1.18909	0.746095	0	1.3523	0	0	11.0982
GRC0624
GRC0625	0	0.753941	0	15.8328	3.22138	0.753941	0	0	0	0	0	0	0.20562	3.97533	0.13708	0.27416	0.3427	0.0685401	0.13708	0.27416	0	1.7135	0	0	0	0	0	0	0	0.0685401	0	7.26525	0	0	0	0	0	0	0.753941	0	0	14.462	3.97533	1.7135	0	1.3708	0	0	8.63605
GRC0626	0	0.490196	0.0891266	12.1658	16.6221	0.222816	0	0	0	0	0	0	0.0891266	3.43137	0.0445633	0.579323	0.445633	0.490196	0.222816	0	0	1.42602	0	0	0	0	0	0	1.42602	0.26738	0.846702	0.445633	0	0	0	0	0	0	0	0	0	19.4296	2.89661	1.29234	0	1.02496	0	0	6.90731
GRC0627	0	0.274123	0.0548246	12.1711	1.37061	0.0548246	0	0	0	0	0	0	0.0548246	4.11184	0	1.26096	0.0548246	0.219298	0.164474	0	0	1.53509	0	0	0	0.0548246	0	0	0	0	1.69956	3.50877	0.0548246	0	0	0	0	0	0.932018	0	0	21.2719	3.28947	1.97368	0	1.48026	0	0	7.07237
GRC0630	0.049597	0.793552	0	7.17917	0.570366	1.35152	0.0371978	0	0	0	0.0743955	0	0.0371978	25.84	3.3974	1.47551	0.458772	1.53751	1.87229	0.247985	0	0.483571	0.396776	0	0.0247985	1.6615	0.0123993	0	0	0	0	0	0	0	0	0	0	0	0.0371978	0	0	19.5164	0.607564	0.17359	0	1.30192	0	0	7.16677
GRC0631	0.0154012	0.785461	0.0154012	8.59387	2.14077	1.44771	0.0308024	0	0	0	0	0	2.6028	24.5187	1.94055	0.89327	0.308024	2.20237	1.89435	0	0	0.785461	0.600647	0	0.0462036	2.5258	0	0	0.0154012	0	0	0	0	0.0154012	0	0	0	0	0	0	0.0154012	18.3736	0.939473	0.338826	0	1.43231	0	0	3.91191
GRC0632	0.0633473	1.10224	0	8.83061	2.34385	0.988217	0.0126695	0.0380084	0	0	0.0886862	0	0.0380084	22.691	2.21715	1.12758	0.266059	1.06423	1.69771	0.0380084	0	0.46877	0.253389	0	0.0760167	2.95198	0	0	0	0	0	0.0126695	0	0.0253389	0	0	0	0	0	0	0.633473	16.5083	2.1158	0.342075	0	0.734828	0	0.0126695	5.77727
GRC0633	0.101641	1.13257	0.130681	8.72659	0.624365	0.609845	0.0145201	0.0435603	0	0	0.0145201	0.0145201	0	13.6634	0.377523	2.3813	0.377523	0.377523	3.04922	0	0.203282	0.696965	0.290402	0	0.0290402	2.41034	0	0	0	0	0	0	0	0	0	0	0	0	0.0145201	0	0.0145201	23.3774	1.19065	0.203282	0	0.363003	0	0	13.1262
GRC0634	0.06413	0.96195	0.06413	9.27747	1.30398	0.855066	0.0213767	0.06413	0	0	0.12826	0	0.106883	16.46	0.748183	0.470286	0.534416	0.684053	1.41086	0	0	0.363403	0.57717	0.0427533	0	4.12569	0	0	0	0	0	0	0	0.0213767	0	0	0	0	0	0	0	20.6285	0.96195	0.363403	0	0.171013	0	0	7.90936
GRC0635	0	0.373375	0	9.50174	2.575	0.373375	0	0.012875	0	0	0.02575	0	0.489249	19.4284	0.926999	0.901249	0.579374	1.68662	1.09437	0.103	0	0.502124	0.476374	0	0.0514999	2.38187	0	0	0	0	0	0	0	0	0	0	0	0	0.012875	0	0	18.1409	1.31325	0.167375	0	0.553624	0	0	6.14137
GRC0636	0	0.175703	0	10.2159	1.50602	0.426707	0	0.0251004	0	0	0.0502008	0	0.276104	14.7339	0.828313	1.30522	1.07932	1.45582	1.00402	0	0	0.677711	0.175703	0	0.0502008	1.93273	0	0	0	0	0	0	0	0	0	0	0	0	0	0	0.200803	16.8926	1.00402	0.326305	0	0.677711	0	0.0251004	6.2249
GRC0637	0	0.175159	0	10.3185	2.11783	0.429936	0	0	0	0	0.0318471	0	0.302548	11.3694	0.716561	0.573248	2.21338	0.605096	0.605096	0	0.0159236	0.477707	0.350318	0	0.0159236	2.11783	0	0	0	0	0	0	0	0	0	0	0	0	0	0.0159236	0.0159236	16.7994	1.22611	0.302548	0	1.3535	0	0	8.56688
GRC0638	0.041806	0.083612	0	7.6505	2.13211	0.919732	0	0	0	0	0	0	0.250836	10.1589	0.376254	2.21572	3.55351	1.29599	0.919732	0	0	1.17057	0.041806	0	0	1.08696	0	0	0	0	0	0	0	0	0	0	0	0	0	0	0	20.4849	2.63378	0.167224	0	0.794314	0	0	6.52174
GRC0639	0.11976	0.239521	0	10.1796	0.838323	0.359281	0	0	0	0	0	0	0.359281	11.3772	0.958084	2.39521	0.958084	1.55689	0.11976	0	0	0.958084	0	0	0	1.67665	0	0	0	0	0	0	0	0	0	0	0	0	0.11976	0	0	23.8323	0.838323	0.598802	0	0.11976	0	0	7.30539
GRC0640	0	0.664894	0	6.64894	1.19681	0.132979	0	0	0	0	0	0	0	10.5053	0.265957	5.05319	0.664894	0.797872	0.265957	0	0	0.797872	0	0	0	0.398936	0	0	0	0	0	0	0	0	0	0	0	0	0	0	0	27.5266	2.26064	0.132979	0	0.797872	0	0	5.85106
GRC0641	0	0.518135	0.103627	9.32642	1.86528	0.725389	0.103627	0.103627	0	0	0	0	0	9.53368	1.34715	1.34715	1.24352	1.24352	1.03627	0	0	0.207254	0	0	0	1.76166	0	0	0	0	0	0	0	0	0	0	0	0	0	0	0	19.8964	2.90155	0.207254	0	0.829016	0	0	8.39378
GRC0642	0.0520562	0.41645	0	10.6195	2.03019	0.624675	0.0520562	0.104112	0	0	0.0520562	0	0.41645	12.4414	0.989068	1.50963	0.312337	0.989068	0.780843	0	0	0.937012	0	0	0	1.09318	0	0	0	0	0	0	0	0	0	0	0	0	0	0.0520562	0	21.6554	1.14524	0.208225	0	0.884956	0	0	9.57834
GRC0643	0	0.412201	0.0824402	13.108	2.06101	0.494641	0	0.0824402	0	0	0	0	0.247321	7.50206	0.577082	1.97857	0.906843	1.40148	0.906843	0	0	0.824402	0	0	0	1.15416	0	0	0	0	0	0	0	0	0	0	0	0	0	0	0	21.4345	1.15416	0.741962	0	0.906843	0	0	6.43034
GRC0644	0	0.425985	0	12.2471	2.12993	0.638978	0	0	0	0	0	0	0.106496	12.9925	1.27796	1.27796	0.85197	0.958466	0.319489	0	0	0.319489	0.212993	0	0	0.745474	0	0	0	0	0	0	0	0	0	0	0	0	0	0	0	16.7199	1.27796	0.319489	0	0.319489	0	0	6.92226
GRC0645	0	0.331675	0	13.7645	1.27142	0.442233	0.0552792	0	0	0	0	0	0.276396	14.4279	1.54782	1.16086	0.995025	0.608071	0.939746	0	0	1.0503	0.221117	0	0.110558	1.87949	0	0	0	0	0	0	0	0	0	0	0	0	0.0552792	0	0	15.7546	1.21614	0.442233	0	0.442233	0	0.0552792	6.24655
GRC0646	0	0.339728	0.019984	11.4109	2.21823	0.319744	0	0	0	0	0.019984	0	0.19984	15.028	0.379696	1.03917	0.999201	0.839329	0.759392	0	0	1.13909	0.039968	0	0	0.39968	0	0	0	0	0	0	0	0	0	0	0	0	0	0	0	21.263	2.35811	0.279776	0	0.639488	0	0	8.69305
GRC0647	0	0.44405	0	10.6572	1.62818	0.296033	0	0	0	0	0	0	0.473653	10.8052	0.236827	1.50977	4.64772	1.00651	1.24334	0	0	1.89461	0	0	0.0296033	1.06572	0	0	0	0	0	0	0	0	0	0	0	0	0	0	0	23.9491	1.00651	0.236827	0	0.79929	0	0	9.44346
GRC0648	0.0246488	0.172541	0	10.2785	2.09514	0.640868	0.0739463	0	0	0	0.0246488	0	0.123244	19.3493	0.468326	0.98595	0.98595	1.45428	0.345083	0	0.0246488	0.616219	0.271136	0	0	1.25709	0	0	0	0	0	0	0	0	0	0	0	0	0	0	0	16.1203	1.42963	0.123244	0	0.369731	0	0	7.12349
GRC0649	0.0300571	0.285543	0	11.6471	2.50977	0.510971	0	0.0450857	0	0	0.0901713	0	0.240457	16.3511	1.93868	0.916742	0.82657	1.02194	0.886685	0.0150286	0	0.691313	0.150286	0.0150286	0.0450857	1.53291	0	0	0	0	0	0	0	0	0	0	0	0	0.0150286	0	0	18.6504	1.24737	0.240457	0	0.616171	0	0	7.46919
GRC0650	0.110229	0.198413	0	10.2072	1.30071	0.573192	0.0220459	0	0	0	0.110229	0	0.132275	16.2698	2.46914	0.859788	0.90388	1.19048	0.925926	0	0	0.859788	0.462963	0.0220459	0.0661376	1.89594	0	0	0	0	0	0	0	0	0	0	0	0	0	0	0.0220459	19.709	1.52116	0.198413	0	0.617284	0	0	8.59788
GRC0651	0.0740261	0.647728	0	33.5431	0.0555196	0.0462663	0	0	0	0	0	0	0.120292	8.45748	0.277598	0.0462663	0.0740261	0.0740261	0.277598	0	0.87906	0.0185065	0.0740261	0	0	0.0462663	0	0	0	0	0	0	0	0	0	0.0185065	0	0	0	0.0277598	0	28.0004	0.037013	0.0647728	0	0.629222	0	0.120292	2.42435
GRC0652	0.06054	0.496428	0	16.1036	0.932316	0.133188	0.024216	0	0	0	0	0	0.12108	9.71062	0	3.1723	1.08972	0.133188	0.690156	0.024216	0	0.411672	0	0	0	0	0	0	0	0	0	0.036324	0	0	0	0	0	0	1.39242	0.024216	0	24.4097	3.1844	0.78702	0	4.03197	0	0	4.5405
GRC0653	0	0.295312	0	1.79956	0.0276855	0.055371	0	0	0	0	0	0	0	0.885936	0	0.0092285	0.0092285	0.0092285	0.0092285	0	0	0.230712	0.0276855	0	0	0.055371	0	0	0	0	0	0	0	0	0	0	0	0	0.018457	0.036914	0	11.7571	0	0.101513	0	0.867479	0	0.535253	1.81801
GRC0654	0	0.980926	0	0.27248	0	0	0	0	0	0	0	0	0	10.7357	0	0	0	0	0.0544959	0	0	0	1.74387	0	0	0	0	0	0	0	0	0	0	32.5341	4.90463	4.19619	1.19891	0	0	0	0	4.52316	0	0.762943	0	0.0544959	0	0	1.03542
GRC0663	0	0.176887	0	1.29717	0	0.0589623	0	0	0	0	0	0	0	23.8208	0	0.176887	0.0589623	0.0589623	0	0	0	0	0.176887	0	0	0.0589623	0	0	0	0	0	0	0	0	0	0	0	0	0	0.0589623	0	0.294811	0	0.117925	0	0	0	0	1.06132
GRC0664	0	0.0623441	0	0.852037	0	0	0	0	0	0	0	0	0	3.42893	0.0415628	0	0.103907	0.0207814	0.0207814	0	0	0.0207814	0.0415628	0	0	0	0	0	0	0	0	0	0	0	0	0	0	0	0.0207814	0.270158	0	2.55611	0	0.166251	0	0.0415628	0	0	2.07814
GRC0665	0	0.0393546	0	21.4089	0	0.118064	0	0	0	0	0	0	0	13.5773	0.118064	0.0393546	0.0787092	0.0787092	0	0	0	0.0393546	0.196773	0	0	0.0393546	0	0	0	0	0	0	0	0	0	0	0	0	0	0.157418	0	31.6017	0	0	0	0	0	0	0.4329
GRC0666	0	5.39051	0	0.598946	0	0	0.0239578	0	0	0	0	0	0	7.61859	0	0	0.0239578	0	0	0	0.0239578	0	0.0239578	0	0	0	0	0	0	0	0	0	0	0	0	0	0	0	0	0.215621	0	1.05414	0	0.0239578	0	0	0	0.287494	2.4437
GRC0669	0	1.15861	0	11.6904	0.729927	0	0.0115861	0	0	0	0	0	0.0463446	21.2026	2.97764	0.729927	2.16661	1.8422	3.05874	0.104275	0	0.173792	0.637238	0	0	0.0579307	0	0	0	0	0	0	0	0	0	0	0	0	0	0	0.0231723	3.96246	0.254895	0	0	0.0115861	0	0	2.5953
GRC0673	0	0.670218	0.0171851	7.66455	1.77006	0.996735	0	0	0	0	0	0	0.171851	11.5656	0.515552	0.429627	0.601478	1.18577	0.824884	0	0	0.463997	0.704588	0	0.0171851	5.56797	0	0	0	0	0	0	0	0	0	0	0	0	0	0	0	25.2449	0.824884	0.378072	0	1.13422	0	0	9.70957
GRC0674	0.0357611	0.298009	0.0119204	5.28072	0.703302	0.405293	0.0357611	0	0	0	0.166885	0	0.858267	22.8156	0.250328	1.85958	0.810585	0.762904	0.774824	0.0596019	0	0.190726	0.607939	0.0357611	0.0119204	6.75885	0	0	0	0	0	0	0	0	0	0	0	0	0.0476815	0	0	13.7084	0.274169	0.143044	0	1.00131	0	0	10.7879
GRC0675	0	0.347116	0.0306279	3.97141	0.469627	0.204186	0.0204186	0	0	0	0.071465	0	0.173558	23.1853	0.673813	1.25574	0.530883	0.490046	0.918836	0.0102093	0.0102093	0.234814	0.592139	0.0408372	0	3.43032	0	0	0	0	0	0	0	0	0	0	0	0	0	0	0	15.0281	0.316488	0.0306279	0	0.918836	0	0.0102093	11.7509
GRC0676	0.0347745	0.498435	0.0173873	4.79889	0.370928	0.457865	0.00579576	0	0	0	0.144894	0	1.19972	23.4496	0.660716	1.19393	0.666512	0.492639	1.26348	0.0811406	0.0115915	0.376724	0.515822	0.0289788	0.00579576	6.20726	0	0	0	0	0	0	0	0.0173873	0	0	0	0	0.0463661	0	0.00579576	12.8608	0.481048	0.0695491	0	0.991075	0	0.00579576	11.2148
GRC0677	0.0155594	0.497899	0.0311187	4.7456	0.311187	0.24895	0.0466781	0	0	0	0.0777968	0	0.622374	29.7962	0.871324	1.38478	0.700171	0.606815	1.12027	0	0.0155594	0.311187	0.544578	0.0622374	0	2.95628	0	0	0	0	0	0	0	0	0	0	0	0	0.0311187	0	0	11.6073	0.23339	0.0155594	0	0.762409	0	0.0155594	8.74436
GRC0678	0	0.189753	0	6.76787	1.6129	1.01202	0	0	0	0	0.0632511	0	0.253004	11.1954	0.221379	0.537634	0.474383	0.759013	0.537634	0.0316256	0	0.221379	0.411132	0.0316256	0.0316256	6.23023	0	0	0	0	0	0	0	0	0	0	0	0	0.0632511	0	0	20.2404	0.506009	0.347881	0	1.01202	0	0	14.8324
GRC0679	0	0.362669	0.0483559	4.90812	0.459381	0.362669	0.0483559	0	0	0	0.314313	0	0.411025	21.4458	0.435203	1.69246	0.483559	0.870406	1.11219	0	0	0.169246	0.846228	0.0967118	0	3.02224	0	0	0	0	0	0	0	0.024178	0	0	0	0	0.024178	0	0	16.9004	0.411025	0.0483559	0	1.01547	0	0	8.60735
GRC0680	0	0.367079	0.0193199	3.24575	0.13524	0.0579598	0.0193199	0	0	0	0.0772798	0	0.618238	30.4869	0.521638	1.50696	0.772798	0.405719	0.772798	0	0	0.11592	0.676198	0.0193199	0	2.39567	0	0	0	0	0	0	0	0	0.0193199	0	0	0	0	0	0	11.8045	0.193199	0.0193199	0	0.753478	0	0	12.4614
GRC0681	0	0.595399	0	8.09202	1.86739	1.02842	0	0.0270636	0	0	0.0811908	0	0.135318	13.2882	0.703654	0.67659	0.324763	0.866035	0.405954	0.0811908	0	0.2977	0.730717	0	0.162382	6.49526	0	0	0	0	0	0	0	0	0	0	0	0	0.0270636	0	0	23.0582	0.947226	0.216509	0	1.29905	0	0	8.68742
GRC0682	0.0183117	0.512727	0	6.1161	0.457792	0.494415	0.0366233	0	0	0	0.32961	0	0.366233	21.4979	1.04376	2.12415	0.732467	0.494415	0.567662	0.0366233	0.0366233	0.256363	0.54935	0.0183117	0.0732467	7.10493	0	0	0	0	0	0	0	0.0183117	0	0	0	0	0.0183117	0	0	16.096	0.292987	0.0366233	0	0.897272	0	0.0366233	7.83739
GRC0683	0.0170242	0.255363	0	2.75792	0.0340483	0.221314	0.0340483	0	0	0	0.119169	0	0.272387	31.716	0.561798	2.46851	1.02145	0.238338	1.15764	0.0170242	0.0340483	0.0170242	0.561798	0	0	2.63875	0	0	0	0	0	0	0	0	0	0	0	0	0	0	0	10.7763	0.187266	0.153218	0	0.732039	0	0	11.5254
GRC0684	0	0.295943	0.0216544	8.30085	0.974448	1.2343	0	0	0	0	0.0144363	0	0.31038	14.7539	0.46196	0.685723	0.396997	0.577451	0.743468	0.0577451	0	0.368125	0.563014	0.0144363	0.0649632	8.32972	0	0	0	0	0	0	0	0	0	0	0	0	0.00721813	0	0.00721813	20.7882	0.46196	0.202108	0	1.03941	0	0	6.95106
GRC0685	0	0.429053	0	4.62764	0.398406	0.490346	0	0	0	0	0.0919399	0	0.4597	21.3301	0.429053	1.77751	0.429053	0.4597	1.04199	0.153233	0	0.18388	0.429053	0	0	4.29053	0	0	0	0	0	0	0	0	0	0	0	0	0	0	0	17.4379	0.18388	0.0919399	0	1.01134	0	0	9.28593
GRC0686	0	0.519126	0	3.85246	0.10929	0.136612	0.0546448	0	0	0	0.0546448	0	0.491803	30.9836	0.409836	1.8306	0.437158	0.409836	0.68306	0.0273224	0	0.10929	0.327869	0	0.0273224	2.54098	0	0	0	0	0	0	0	0	0	0	0	0	0	0	0	13.2787	0.191257	0.0546448	0	0.765027	0	0	10.3279
GRC0687	0	0.348162	0.0193424	7.44681	1.17988	0.831721	0	0	0	0	0	0	0.193424	17.06	1.16054	0.40619	0.541586	0.947776	0.812379	0	0	0.251451	0.831721	0.0386847	0.0580271	3.63636	0	0	0	0	0	0	0	0	0	0	0	0	0	0	0	19.942	1.21857	0.154739	0	1.31528	0	0	7.60155
GRC0688	0.0268384	0.563607	0.0268384	3.59635	0.107354	0.214707	0.107354	0	0	0	0.134192	0	0.429415	29.4954	0.483092	1.90553	0.590446	0.268384	0.966184	0.0536769	0.0268384	0.0805153	0.322061	0	0	6.22652	0	0	0	0	0	0	0	0	0	0	0	0	0.0268384	0	0	12.6677	0.187869	0.0268384	0	1.07354	0	0	9.9839
GRC0689	0	0.520405	0.109559	2.08162	0.0273898	0.0547795	0.0547795	0	0	0	0.0547795	0	0.575185	31.9912	0.301287	1.80772	0.520405	0.191728	1.20515	0.0821693	0.383457	0	0.520405	0.0273898	0	2.16379	0	0	0	0	0	0	0	0	0	0	0	0	0	0	0	11.0655	0.136949	0.0547795	0	0.493016	0	0	10.5724
GRC0690	0.0387547	0.310037	0.0129182	9.61116	2.13151	1.36933	0	0	0	0	0.0387547	0	0.413383	11.3422	0.193773	1.39517	0.568402	0.465056	0.465056	0.0129182	0	0.387547	0.80093	0.0516729	0	9.54657	0	0	0	0	0	0	0	0	0	0	0	0	0.0645911	0	0	20.6821	0.891358	0.284201	0	0.710503	0	0	7.90596
GRC0691	0	0.470488	0.0142572	2.40947	0	0.0427716	0.0142572	0	0	0	0.0285144	0	0.0998004	38.9792	0.427716	1.68235	0.299401	0.299401	0.499002	0.0427716	0	0.0142572	0.0285144	0	0	7.84146	0	0	0	0	0	0	0	0.0142572	0	0	0	0	0	0	0	7.55632	0.0427716	0.0570288	0	0.370687	0	0	10.9923
GRC0692	0.0134084	0.362027	0.0134084	3.40574	0.375436	0.25476	0	0	0	0	0.120676	0	0.335211	29.5522	0.697238	1.31403	0.84473	0.455886	1.1129	0.0268168	0.777688	0.0268168	1.05927	0.0268168	0	3.75436	0	0	0	0	0	0	0	0.0402253	0	0	0	0	0.0134084	0	0	11.2363	0.201126	0.107267	0	0.697238	0	0	9.5468
GRC0693	0	0.576267	0	8.33823	1.65824	1.19958	0.0235211	0	0	0	0.0235211	0	0.223451	12.0663	0.376338	1.08197	0.282253	0.858521	0.376338	0.0235211	0	0.435141	0.823239	0.0117606	0.0940844	6.87992	0	0	0	0	0	0	0	0	0	0	0	0	0.0352817	0	0	19.7813	0.705633	0.164648	0	1.14077	0	0	7.22098
GRC0694	0	0.6453	0.02151	2.88234	0.06453	0.08604	0.04302	0	0.02151	0	0.06453	0	0.19359	36.0508	0.4302	1.65627	0.23661	0.32265	0.66681	0.10755	0	0.04302	0.19359	0	0	2.34459	0	0	0	0	0	0	0	0	0	0	0	0	0	0	0	9.33534	0.15057	0.06453	0	0.96795	0	0	12.906
GRC0695	0.019192	0.28788	0.028788	3.43537	0.028788	0.0863641	0.028788	0	0	0	0.153536	0	0.268688	33.586	0.681317	2.45658	1.02677	0.451012	0.796469	0.00959601	0.00959601	0.019192	0.796469	0.038384	0.00959601	3.55052	0	0	0	0	0	0	0	0	0	0	0	0	0	0	0.00959601	10.6708	0.220708	0.124748	0	0.777277	0	0.00959601	8.50206
GRC0696	0.0504923	0.782631	0.0252461	10.5024	0.580661	0.8205	0.0252461	0	0	0	0.0504923	0	0.315577	11.79	0.378692	1.22444	0.353446	0.744761	0.681646	0	0	0.441808	0.479677	0.0252461	0.176723	5.69301	0	0	0	0	0	0	0	0.0126231	0	0	0	0	0.138854	0	0.0126231	24.4761	0.706892	0.227215	0	1.02247	0	0	7.42237
GRC0697	0	0.268456	0	2.58131	0.103252	0.237481	0.0206505	0	0	0	0.144553	0	0.382034	38.6784	0.330408	1.25968	0.505937	0.495612	0.660816	0.0722767	0	0.082602	0.0722767	0	0	5.80279	0	0	0	0	0	0	0	0.0103252	0	0.0206505	0	0	0	0	0	10.8105	0.227155	0.0722767	0	0.65049	0	0	11.5023
GRC0698	0	0.182334	0.0202593	4.70016	0.141815	0.243112	0.0101297	0	0	0	0.0810373	0	0.263371	25.6179	0.334279	1.70178	0.810373	0.526742	0.90154	0.0101297	0	0.141815	0.354538	0	0	3.72771	0	0	0	0	0	0	0	0	0	0	0	0	0	0	0.0101297	14.4246	0.324149	0.0911669	0	1.07374	0	0.0202593	11.1933
GRC0699	0	0.610362	0.0425834	8.61604	1.63236	1.83109	0	0	0	0	0.0993612	0	0.113556	12.8602	0.326473	0.936835	0.283889	0.894251	0.610362	0	0	0.496806	0.681334	0.0141945	0.0709723	7.32434	0	0	0	0	0	0	0	0.0425834	0	0	0	0	0.0141945	0	0	22.6969	0.411639	0.12775	0	1.0362	0	0	6.6714
GRC0700	0	0.78064	0.0283869	3.48449	0.0496771	0.149031	0.0212902	0	0	0	0.553545	0.0141935	0.134838	31.4882	1.9587	2.22128	0.305159	0.276772	0.645802	0.0567738	1.9587	0	1.06451	0	0	8.31737	0	0	0	0	0	0	0	0	0	0	0	0	0.0141935	0	0	5.71287	0.0212902	0.0496771	0	0.773543	0	0.0496771	8.42382
GRC0701	0	0.961674	0.0565691	2.30519	0.0282845	0.0707114	0.0141423	0	0	0	0.0424268	0	0.0141423	38.2973	0.410126	1.56979	0.721256	0.212134	0.905105	0	0.353557	0.0141423	0.424268	0	0	0.735398	0	0	0	0	0	0	0	0	0	0	0	0	0.0141423	0	0	8.06109	0.0565691	0.12728	0	0.494979	0	0.141423	9.44704
GRC0702	0.0285633	0.571265	0.0285633	8.42616	1.57098	0.885461	0	0.0285633	0	0	0.0571265	0	0.257069	9.85433	0.514139	0.457012	0.485576	0.314196	1.19966	0.0285633	0.0285633	0.257069	0.656955	0	0.114253	6.74093	0	0	0	0	0	0	0	0	0	0	0	0	0	0	0.0285633	23.9931	0.514139	0.285633	0	1.0854	0	0	9.74007
GRC0703	0	0.497512	0.0226142	3.84441	0.384441	0.135685	0.0452284	0	0	0	0.0678426	0	0.293985	27.0692	0.520127	1.42469	0.474898	0.633198	0.836725	0	0	0.113071	0.723654	0	0	4.27408	0	0	0	0	0	0	0	0	0	0	0	0	0	0	0	12.8675	0.587969	0.0678426	0	0.995025	0	0	11.8272
GRC0704	0.0420404	0.294283	0.0140135	5.81558	0.280269	0.112108	0.0420404	0	0	0	0.154148	0	0.756726	26.8778	0.420404	1.42937	0.672646	0.672646	0.952915	0	0	0.0700673	0.462444	0.0140135	0	3.15303	0	0	0	0	0	0	0	0	0	0	0	0	0.0140135	0	0	12.7522	0.154148	0.0280269	0	0.882848	0	0.0280269	11.7433
GRC0705	0.023872	0.381953	0.0477441	8.16424	1.31296	0.859394	0	0	0	0	0.023872	0	0.214848	11.0766	0.405825	0.572929	0.334209	0.978754	0.429697	0.023872	0	0.596801	0.93101	0.023872	0.0954882	4.4402	0	0	0	0	0	0	0	0	0	0.023872	0	0	0.0716161	0.023872	0	23.4185	0.740033	0.143232	0	0.859394	0	0	7.40033
GRC0706	0	0.64695	0	1.7252	0.010269	0.0205381	0.0308071	0	0	0	0.0924214	0	0.0718833	39.0224	0.852331	1.2939	0.462107	0.11296	0.585336	0.0821524	0	0	0.472376	0.0205381	0	5.86363	0	0	0	0	0	0	0	0	0	0	0	0	0	0	0	7.29102	0	0.0821524	0	0.718833	0	0.0205381	10.6387
GRC0707	0.0237501	0.81938	0	2.58877	0.0118751	0.118751	0.0475003	0	0	0	0.0118751	0	0.106876	32.0627	0.356252	1.82876	0.783755	0.380002	0.79563	0.0356252	1.08063	0.0712504	0.415628	0.0237501	0	0.878755	0	0	0	0	0	0	0	0	0	0	0	0	0.0237501	0	0	11.5663	0.308752	0.0950006	0	0.558128	0	0	9.85631
GRC0708	0	0.299476	0	35.8872	1.94659	0.0249563	0.424258	0	0	0	0	0	0.124782	12.0789	0.174694	0.399301	1.02321	2.37085	0.648864	0	0	0	1.67207	0.0499127	0	0.424258	0	0	0	0	0	0	0	0	0	0	0	0	0.0249563	0	0	4.96631	0.0998253	0.0249563	0	0.224607	0	0	0.848515
GRC0709	0	1.02196	0.0607103	6.96145	0.677932	0.31367	0	0	0	0	0.384499	0	0.62734	18.8	2.19569	0.344025	0.445209	2.07427	0.718405	0.0708287	0	0.738642	0.192249	0	0.0101184	1.51776	0	0	0	0	0	0	0	0	0	0	0	0	0.0505919	0	0.0101184	9.99696	0.141657	0.0910655	0	0.0910655	0	0.0101184	5.80795
GRC0710	0	4.57221	0.156986	17.7983	0.0784929	0	0	0	0	0	0.0588697	0	0	17.1311	0.529827	1.354	0	1.17739	3.84615	0.0588697	0	2.21743	0.0588697	0	0	1.62873	0	0	0	0	0	0	0	0	0	0	0	0	0.156986	0	0	12.657	0	0.0981162	0	0.0392465	0	0	9.63501
GRC0711	0.247985	0.123993	0.0619963	16.305	0.123993	0.247985	0	0	0	0	0	0	0.0309981	30.0062	1.92188	7.74954	1.95288	0.743955	3.3478	0.0309981	0.123993	0.0309981	0.960942	0.185989	0	1.11593	0	0	0	0	0	0	0	0	0	0	0	0	0.0309981	0.464972	0	6.47861	1.89089	0.774954	0	0.309981	0	0	0.83695
GRC0712	0.161812	0.161812	0	16.1812	0.161812	0	0	0	0.161812	0	0.485437	0	0.647249	18.6084	2.26537	0.647249	0	1.61812	4.69256	0.161812	0	1.13269	0	0	0	0.970874	0	0	0	0	0	0	0	0	0	0	0	0	0	0	0	5.01618	0	0	0	0	0	0	6.95793
GRC0713	0	0.403226	0	10.8871	0	0.403226	0	0	0	0	0	0	0.403226	25.672	1.07527	2.15054	0.537634	1.07527	6.04839	0.268817	0	0.268817	0.134409	0	0	1.34409	0	0	0	0	0	0	0	0.134409	0	0	0	0	0	0	0	3.49462	0	0.403226	0	0.134409	0	0	3.49462
GRC0714	0.399202	0.399202	0	18.987	0.0249501	0.149701	0.0499002	0	0	0	0	0	0.199601	34.007	1.2475	0.249501	0.499002	3.66766	3.34331	0.449102	0	0	0.648703	0	0	0.449102	0	0	0	0	0.0249501	0	0	0	0	0	0	0	0.374251	0.174651	0	5.33932	0.0499002	0.299401	0	0.12475	0	0	2.56986
GRC0715	0.0513611	0.256805	0	4.49409	1.07858	0.0256805	0.0770416	0	0	0	0	0	0.205444	54.8536	1.15562	0.847458	1.33539	2.49101	1.51515	0.0770416	3.698	0.102722	0.0513611	0.0256805	0	0.308166	0	0	0	0	0	0	0	0	0	0	0	0	0	0	0	5.31587	0.256805	0.0513611	0	0.205444	0	0.0256805	5.11043
GRC0716	0	0.261682	0	29.3832	1.1215	0.11215	0.0934579	0	0	0	0.261682	0	0.224299	32.9907	1.42056	1.38318	0.448598	0.747664	4.01869	0.0560748	0	0.560748	0.448598	0	0	0.46729	0	0	0	0	0	0	0	0	0	0	0	0	0	0.0186916	0.0186916	5.04673	0.35514	0.0747664	0	0.448598	0	0.0560748	3.02804
GRC0717	0	0.131234	0.0218723	12.8609	0.721785	0.0874891	0.0218723	0	0	0	1.07174	0	0.109361	40.923	6.7804	0.48119	0.699913	2.82152	0.984252	0.699913	0.0656168	0.306212	1.9685	0.131234	0	0.393701	0	0	0	0	0	0	0	0	0	0	0	0	0	0.0218723	0	6.34296	0.349956	0.0218723	0	0.131234	0	0	1.8154
GRC0718	0.0258131	0.361384	0	5.75632	0.567888	0.567888	0	0	0	0	0.129066	0	0.0258131	47.1347	0.980898	3.12339	0.490449	3.07176	1.00671	0.129066	0	0.129066	5.60145	0	0.0258131	0.206505	0	0	0	0	0	0	0	0	0	0	0	0	0	0	0	4.18172	0.103252	0.0516262	0	0.258131	0	0	6.32421
[truncated: 217 more rows]
[truncated: 79 more columns]

## Sheet: Archaeal_Compositions_%
GRCid	No BLAST hit	s__Methanobacterium formicicum	s__Methanobacterium palustre	s__Methanobacterium sp.	s__Methanobrevibacter acididurans	s__Methanobrevibacter boviskoreani	s__Methanobrevibacter gottschalkii clade	s__Methanobrevibacter ruminantium clade	s__Methanobrevibacter smithii	s__Methanobrevibacter sp. RT	s__Methanobrevibacter wolinii	s__Methanosphaera cuniculi	s__Methanosphaera sp. Group 5	s__Methanosphaera sp. A4	s__Methanosphaera sp. ISO3-F5	s__Methanocorpusculum sinense	s__Methanoculleus sp.	s__Methanomicrobium mobile	s__Methanosaeta concilii	s__Methanimicrococcus blatticola	s__Methanosarcina horonobensis	s__Methanosarcina mazei	f__Methanomassiliicoccaceae;s__Group10 sp.	f__Methanomassiliicoccaceae;s__Candidatus Methanomethylophilus alvus	f__Methanomassiliicoccaceae;s__Group11 sp. BRNA1	f__Methanomassiliicoccaceae;s__Group11 sp. CRM1	f__Methanomassiliicoccaceae;s__Group11 sp. ISO4-G11	f__Methanomassiliicoccaceae;s__Group11 sp. from human dental plaque	f__Methanomassiliicoccaceae;s__Group12 sp. ISO4-H5	f__Methanomassiliicoccaceae;s__Group3b sp.	f__Methanomassiliicoccaceae;s__Group4 sp. MpT1	f__Methanomassiliicoccaceae;s__Group8 sp.	f__Methanomassiliicoccaceae;s__Group9 sp.	OTHER
[truncated: 742 more rows]

[truncated: 4 more sheets: Protozoal_Compositions_%, Control_Sample_Compositions_%, Control_Sample_Bray_Curtis_Matr, Per_Animal_Group_Compositions_%]
